# Supplementary material for: Uncovering the Functional Link Between SHANK3 Deletions and Deficiency in Neurodevelopment Using iPSC-Derived Human Neurons
Source: Front Neuroanat. 2019 Mar 13;13:23. doi: 10.3389/fnana.2019.00023 (PMC6424902; doi:10.3389/fnana.2019.00023)
Supplement: TABLE S1 — Differential expression between SHANK3 knockdown and control groups. [file Table_1.XLSX]

## Sheet: Results Summary
Results Summary
out of 45889 with nonzero total read count
adjusted p-value < 0.05
LFC > 0 (up) : 1034, 2.3%
LFC < 0 (down) : 542, 1.2%
outliers [1] : 0, 0%
low counts [2] : 24489, 53%
(mean count < 8)
"mean of normalized counts for all samples"
"log2 fold change (MLE): gene fackd.time facD28"
"standard error: gene fackd.time facD28"
"LRT statistic: '~ batch_fac + gene_fac + time_fac + gene_fac:time_fac' vs '~ batch_fac + gene_fac + time_fac'"
"LRT p-value: '~ batch_fac + gene_fac + time_fac + gene_fac:time_fac' vs '~ batch_fac + gene_fac + time_fac'"
"BH adjusted p-values"

## Sheet: all differentially expressed ge
	Row.names	baseMean	log2FoldChange	lfcSE	stat	pvalue	padj	D0control_1	D0control_2	D0shank3_1	D0shank3_2	D7control_1	D7control_2	D7shank3_1	D7shank3_2	D9control_1	D9control_2	D9shank3_1	D9shank3_2	D28control_1	D28control_2	D28shank3_1	D28shank3_2
1	ENSG00000116729	3541.5	2.51028	0.164362	377.022	2.09929e-81	4.49248e-77	1705.38	1989.93	1801.47	2172.14	5089.88	5112.54	4792.79	4966.09	2518.14	3311.5	2595.85	2620.75	1252.96	1270.77	7495.62	7968.18
2	ENSG00000148180	1582.83	1.82283	0.121045	362.094	3.58834e-78	3.83952e-74	1194.96	2267.41	1276.63	2265.39	413.599	688.64	390.401	703.703	1508.87	2517.68	1340.48	2222.67	673.924	1159.89	2420.58	4280.5
3	ENSG00000115507	349.452	4.50598	0.299317	355.244	1.09161e-76	7.78684e-73	371.3	333.134	320.795	379.847	95.637	102.563	107.983	103.893	694.081	587.145	529.571	591.11	30.4118	27.7219	655.906	660.126
4	ENSG00000154856	453.144	3.01536	0.202794	353.538	2.55569e-76	1.36729e-72	237.191	241.986	262.964	249.809	239.714	277.41	259.872	288.823	268.244	334.438	269.514	302.764	188.553	227.32	1619.04	1982.67
5	ENSG00000185551	603.774	3.884	0.271937	325.935	2.42079e-70	1.0361e-66	185.149	212.141	216.045	216.444	625.988	628.079	745.203	667.687	255.949	399.259	260.057	243.492	147.193	146.372	2384.44	2326.89
6	ENSG00000163508	511.274	4.69355	0.417677	218.281	4.72347e-47	1.6847e-43	854.689	922.772	751.794	751.994	7.45224	10.7447	5.93314	6.92621	1123.27	1647.76	803.814	682.42	13.3812	13.3065	307.224	276.901
7	ENSG00000130055	618.14	2.20611	0.19266	217.447	7.1535e-47	2.18693e-43	622.502	1098.61	678.688	970.149	100.605	141.635	99.6768	166.922	594.607	1063.44	425.548	704.046	248.16	333.772	1038.61	1603.27
8	ENSG00000122863	1107.86	1.74507	0.144378	213.728	4.55503e-46	1.21847e-42	1756.42	1282.52	1836.39	1339.73	452.102	350.669	496.011	389.946	1328.92	829.518	1184.44	847.418	735.964	520.064	2483.3	1892.41
9	ENSG00000162407	1465.8	2.25945	0.181461	212.625	7.88609e-46	1.87514e-42	1605.29	1847.16	1675.99	1506.55	916.625	926.001	1077.46	1079.1	1414.99	1179.93	1211.63	1025.23	739.614	739.621	3176.42	3331.23
10	ENSG00000163430	5950.1	1.18713	0.105261	199.68	4.94562e-43	1.05836e-39	9931.01	12439.7	9773.32	11398.8	1182.42	1264.95	1237.65	1394.25	5794.07	6381.56	4814.61	5256.71	3625.08	4077.34	7849.62	8780.52
11	ENSG00000168309	428.376	5.07221	0.424555	189.197	9.10068e-41	1.7705e-37	211.17	179.069	217.136	141.159	67.0701	76.19	58.1448	103.893	190.006	290.284	145.396	199.44	70.5553	83.1658	1966.66	2854.68
12	ENSG00000117525	338.665	2.16421	0.197179	186.507	3.46825e-40	6.18504e-37	477.385	550.114	501.923	477.375	140.35	144.566	119.849	141.295	344.246	354.166	274.242	263.517	149.626	159.678	635.708	684.604
13	ENSG00000145192	188.195	5.58814	0.570653	183.632	1.44909e-39	2.38543e-36	12.0097	11.2927	8.7291	11.9771	26.0828	45.9093	35.5989	51.9466	13.4122	13.152	11.8208	28.0337	20.68	41.0285	902.536	1776.91
14	ENSG00000130635	748.018	2.05579	0.214882	179.111	1.3723e-38	2.09766e-35	667.538	646.102	722.333	628.8	346.529	291.085	374.975	284.667	585.666	609.691	411.363	330.797	684.873	472.382	2811.79	2099.71
15	ENSG00000013441	4713.97	-1.19918	0.112797	171.096	7.3783e-37	1.05264e-33	4509.64	4540.46	3985.93	4102.17	4229.14	4608.52	3883.83	4248.54	4300.84	4997.78	4124.27	4111.34	8149.13	8974.15	3324.18	3333.52
16	ENSG00000117318	1421.07	4.97494	0.417314	166.572	6.99146e-36	9.35108e-33	1903.54	2923.99	1615.98	5493.23	28.5669	85.9579	41.532	107.356	490.663	2082.72	1144.25	2748.1	32.8447	68.7504	1171.49	2798.08
17	ENSG00000175040	1473.37	1.40998	0.145063	158.19	4.50554e-34	5.67168e-31	1336.08	1793.11	1377.02	2019.86	915.383	1394.86	898.278	1404.64	1518.93	2475.4	1422.04	2354.03	453.743	757.363	1345.83	2107.36
18	ENSG00000142102	421.357	1.35015	0.180241	157.99	4.97485e-34	5.91454e-31	194.157	291.996	245.506	385.835	185.064	270.572	211.22	271.508	413.543	614.389	321.525	487.786	256.675	404.74	854.698	1332.49
19	ENSG00000147119	632.901	1.99336	0.212769	141.828	1.52545e-30	1.71814e-27	470.379	972.782	572.847	1112.16	167.675	252.99	157.822	275.663	429.19	814.488	476.378	759.312	259.108	386.998	1192.75	1825.87
20	ENSG00000134250	3943.82	0.975026	0.11135	140.755	2.59784e-30	2.77969e-27	10912.8	3519.28	10863.4	3500.75	2036.94	673.011	2258.15	723.789	7168.82	2089.3	5748.45	1675.61	3005.9	996.881	6040.29	1887.82
21	ENSG00000107249	455.526	1.85508	0.178564	139.16	5.7344e-30	5.84362e-27	790.638	476.712	765.979	461.12	135.382	97.6794	148.329	89.3481	723.141	407.713	748.256	438.927	262.758	177.42	998.211	566.806
22	ENSG00000142173	1017.97	2.88586	0.330364	136.657	1.98677e-29	1.93259e-26	300.242	718.697	321.886	847.811	221.083	397.555	187.487	314.45	689.61	2211.42	712.794	1323.99	322.365	543.35	2726.74	4448.01
23	ENSG00000134853	94.5231	3.64019	0.378385	134.622	5.45721e-29	5.07758e-26	79.0638	79.0487	50.1923	62.4523	55.8918	57.6309	70.0111	46.4056	54.7664	48.8505	31.9161	30.4366	43.7929	41.0285	402.899	357.983
24	ENSG00000101144	1940.03	1.83924	0.188353	132.653	1.44987e-28	1.2928e-25	2254.82	2198.84	2475.79	2418.53	922.835	1076.43	987.275	1228.02	1509.99	1567.91	1600.53	2054.47	943.981	1237.51	3854.65	4708.85
25	ENSG00000139329	251.804	4.98561	0.538812	131.112	3.11487e-28	2.66633e-25	129.104	125.026	77.4708	274.619	16.1465	28.327	13.0529	17.3155	63.7079	163.461	62.6502	80.8972	25.5459	53.2261	1137.47	1760.85
26	ENSG00000166033	758.427	3.57533	0.389729	125.19	5.88049e-27	4.84009e-24	371.3	1226.87	375.351	1367.11	115.51	173.869	97.3035	213.327	384.483	848.307	349.895	570.285	145.976	300.506	1956.03	3638.73
27	ENSG00000146374	510.871	4.45347	0.479244	124.813	7.09016e-27	5.61961e-24	523.422	329.907	494.286	408.934	21.1147	41.0254	24.9192	36.7089	470.544	930.977	469.285	434.922	87.5859	77.6214	1817.83	2004.86
28	ENSG00000138829	1868.68	1.70603	0.187127	123.067	1.68597e-26	1.28857e-23	5254.24	1250.26	4614.42	1384.22	816.02	285.224	840.133	270.122	3027.8	777.85	2563.93	764.118	1462.2	447.987	4735.92	1404.39
29	ENSG00000178403	389.064	3.66737	0.413973	121.916	2.98333e-26	2.20149e-23	326.263	704.985	279.331	666.443	2.48408	3.90718	4.74651	4.15573	707.493	1429.82	476.378	619.144	35.2776	45.464	394.394	524.736
30	ENSG00000156140	589.355	3.27106	0.331075	121.567	3.54715e-26	2.5303e-23	496.4	213.754	487.739	173.669	402.421	269.595	538.729	324.839	582.313	231.1	580.401	268.322	285.87	200.707	2782.02	1591.8
31	ENSG00000128567	1571.93	1.71922	0.176765	120.467	6.12301e-26	4.22685e-23	1807.46	975.202	1705.45	1040.3	1371.21	966.05	1544.99	1041.01	1224.98	949.766	1627.72	1041.25	1367.31	937.002	4431.89	3119.35
32	ENSG00000132692	680.416	3.44341	0.383622	119.325	1.07848e-25	7.21235e-23	43.0347	171.81	62.1949	163.403	449.618	761.9	536.356	888.633	61.4725	82.67	53.1936	100.921	214.099	362.603	2411.01	4523.74
33	ENSG00000130203	946.455	3.0539	0.4197	117.62	2.51118e-25	1.62846e-22	237.191	630.776	294.607	905.986	105.573	234.431	66.4512	174.541	201.183	1401.63	166.673	639.969	220.181	616.536	2434.4	6813.15
34	ENSG00000120708	141.893	2.95863	0.333005	116.643	4.07688e-25	2.56604e-22	105.085	107.28	113.478	135.171	34.7771	32.2342	20.1727	40.8647	95.003	95.8221	100.477	129.756	54.7412	69.8593	481.565	654.007
35	ENSG00000187210	390.106	3.10407	0.353065	111.674	4.78701e-24	2.92692e-21	875.706	544.468	868.546	454.276	16.1465	14.6519	15.4262	14.545	897.499	593.721	549.667	486.985	48.6588	52.1172	458.178	351.099
36	ENSG00000091986	415.294	3.45191	0.388338	110.928	6.92822e-24	4.11844e-21	429.346	258.118	422.27	292.585	69.5542	73.2596	65.2646	58.1802	908.676	409.592	691.516	704.046	107.049	76.5126	1103.45	975.274
37	ENSG00000139946	1082.65	-1.39938	0.158239	108.44	2.37743e-23	1.37506e-20	1261.02	967.136	1201.34	931.651	1435.8	1249.32	1383.61	1166.37	1004.8	673.573	851.097	618.343	1828.35	1529.14	673.978	546.918
38	ENSG00000184347	258.644	3.64004	0.424951	107.947	3.03508e-23	1.70923e-20	163.132	127.446	176.764	95.8172	65.8281	41.0254	61.7047	28.3975	281.656	361.681	354.624	201.042	110.699	67.6415	1188.5	812.346
39	ENSG00000255690	444.134	1.7518	0.201273	107.526	3.73821e-23	2.05123e-20	477.385	510.59	515.017	426.9	239.714	286.201	271.738	294.364	454.897	465.958	407.817	427.714	261.541	291.635	843.005	931.673
40	ENSG00000075290	434.134	5.98864	0.648239	106.257	7.01081e-23	3.75078e-20	248.2	53.2368	268.42	35.0759	67.0701	19.5359	54.5849	20.086	675.08	528.9	808.542	368.443	51.0917	17.742	2502.44	1227.7
41	ENSG00000168542	2294.51	7.73603	0.798612	104.619	1.57794e-22	8.2361e-20	492.397	1051.02	453.913	1617.77	31.051	28.327	46.2785	32.5532	904.205	1643.07	878.285	760.113	51.0917	53.2261	15337.8	13331
42	ENSG00000172380	631.809	1.45499	0.194644	101.581	7.10264e-22	3.61896e-19	715.577	513.01	697.237	510.74	469.491	429.789	405.827	316.528	932.147	611.57	751.802	608.731	445.228	402.523	1266.1	1032.64
43	ENSG00000113645	636.838	1.52666	0.206529	101.24	8.41178e-22	4.18633e-19	870.702	643.682	865.272	823.001	320.446	300.853	275.298	272.893	867.322	613.449	731.707	658.391	357.642	335.99	1194.88	1057.89
44	ENSG00000115461	2224.92	1.93129	0.234176	100.988	9.528e-22	4.63407e-19	2446.97	2562.63	2661.29	2070.34	767.58	564.587	721.47	600.503	2187.3	2574.98	2338.15	1766.92	1729.82	1412.71	6157.23	5036.24
45	ENSG00000185745	202.845	3.4004	0.39811	100.135	1.45333e-21	6.91139e-19	53.0428	122.606	46.9189	117.205	81.9746	91.8187	80.6907	130.213	136.357	157.825	117.026	205.046	63.2564	115.323	692.05	1034.17
46	ENSG00000011201	855.205	2.49806	0.312221	99.5467	1.94523e-21	9.04956e-19	1506.21	790.487	1423.94	969.294	65.8281	40.0486	96.1169	36.0163	2742.79	962.918	1872.41	953.946	189.769	119.759	1216.14	697.608
47	ENSG00000139211	384.082	2.00103	0.236301	98.5373	3.20612e-21	1.45981e-18	188.152	266.184	160.397	209.6	158.981	211.964	161.381	219.561	205.654	363.56	235.234	258.711	353.993	471.273	1215.07	1465.59
48	ENSG00000180447	660.732	1.80957	0.265924	96.8438	7.4135e-21	3.30519e-18	1057.85	1188.96	1021.31	1106.18	77.0064	69.3524	77.1308	67.1843	1283.1	1938.05	855.825	905.888	87.5859	126.412	327.422	382.46
49	ENSG00000148053	1913.09	2.37921	0.272557	96.1919	1.02367e-20	4.4707e-18	1033.83	796.133	914.374	582.603	3083.98	1778.74	3174.23	1701.77	1381.46	1214.69	1731.75	880.257	1598.44	809.481	6400.67	3527.05
50	ENSG00000091490	912.489	2.78797	0.325749	95.7836	1.25287e-20	5.36229e-18	1318.06	913.093	1145.69	878.609	264.554	188.521	248.005	173.155	1411.63	524.203	1196.26	846.617	409.95	335.99	2691.66	2053.81
51	ENSG00000196233	2735.23	-0.909593	0.115359	93.9605	3.08819e-20	1.29583e-17	2874.32	1616.46	2736.57	1406.46	4794.27	2617.81	4815.34	2419.33	3704	1890.14	3156.15	1536.25	4573.93	2284.29	2248.37	1090.01
52	ENSG00000134569	585.127	2.95048	0.422866	93.2592	4.369e-20	1.79801e-17	802.647	298.449	721.242	785.359	566.37	322.342	573.141	380.249	955.619	748.727	988.218	528.635	83.9364	45.464	1021.6	540.034
53	ENSG00000043355	3681.08	1.09284	0.131182	93.1391	4.63657e-20	1.87212e-17	4060.28	6575.56	4150.69	6404.35	182.58	271.549	204.1	312.372	5454.29	8016.17	5573.5	7656.4	1206.74	2030.35	2775.64	4022.72
54	ENSG00000164300	899.009	1.59583	0.195722	93.0492	4.84738e-20	1.921e-17	1192.96	602.544	1181.7	563.782	820.988	491.328	802.161	482.757	1178.04	681.088	1191.54	716.861	671.492	465.729	2034.69	1306.48
55	ENSG00000108821	861.413	2.01566	0.345663	92.4481	6.52623e-20	2.5393e-17	249.201	461.386	277.149	474.808	351.497	334.064	194.607	202.245	477.25	771.274	309.705	360.433	873.426	888.211	3766.41	3790.95
56	ENSG00000117643	304.461	1.20571	0.198657	91.8396	8.81836e-20	3.36987e-17	234.189	312.162	261.873	287.452	293.121	300.853	261.058	293.671	264.891	302.497	167.855	193.032	229.913	281.655	540.033	647.123
57	ENSG00000115380	399.107	2.73364	0.349669	89.4762	2.83836e-19	1.06563e-16	794.641	755.802	812.898	661.31	39.7453	42.0022	35.5989	20.7786	642.667	326.922	458.647	430.918	97.3176	90.928	580.429	595.108
58	ENSG00000133110	39.1419	5.40839	0.722139	88.8384	3.89077e-19	1.43556e-16	22.0178	15.3258	16.3671	13.6882	7.45224	4.88397	3.55989	4.84835	12.2945	15.9703	9.45663	10.4125	3.64941	9.9799	253.008	223.357
59	ENSG00000167244	318.6	4.33617	0.578912	88.7277	4.10968e-19	1.49063e-16	94.0759	179.876	88.3822	145.437	70.7963	92.7955	56.9582	63.7212	36.8835	187.886	39.0086	50.4606	104.616	114.214	1881.61	1890.88
60	ENSG00000107798	952.53	1.70158	0.20763	86.9324	9.98401e-19	3.56096e-16	1002.81	832.431	946.017	689.542	544.013	572.401	569.582	547.863	880.734	792.881	872.374	812.176	766.376	821.678	2231.36	2358.25
61	ENSG00000108375	120.294	2.66434	0.334478	86.8756	1.02687e-18	3.60247e-16	143.115	114.54	144.03	95.8172	34.7771	17.5823	27.2925	25.627	240.302	197.281	234.052	181.017	38.927	29.9397	222.179	178.227
62	ENSG00000140450	879.91	1.74871	0.234914	86.2721	1.38382e-18	4.77641e-16	847.684	718.697	712.513	706.652	1044.56	1134.06	983.715	880.322	888.558	1234.41	944.481	881.058	367.374	399.196	1186.37	1148.91
63	ENSG00000173947	254.559	1.85852	0.258741	85.1781	2.37648e-18	7.94636e-16	264.213	347.653	261.873	294.296	54.6497	60.5612	39.1587	53.3318	288.362	497.899	250.601	338.006	122.863	184.074	429.475	585.929
64	ENSG00000141639	1130.19	1.23526	0.154004	85.2003	2.35052e-18	7.94636e-16	1122.91	806.619	1118.42	732.317	1413.44	1083.26	1563.98	1269.57	1181.39	983.585	1208.08	908.291	808.953	639.822	1780.62	1461.76
65	ENSG00000104112	3941.78	-0.242006	0.0954172	84.3927	3.50351e-18	1.15346e-15	2249.81	2936.9	1943.32	2599.9	4724.72	6241.72	4466.47	5695.42	3165.28	4166.38	4373.69	5278.34	3752.81	5008.8	2860.69	3604.31
66	ENSG00000146122	135.683	3.84045	0.55254	84.0878	4.07329e-18	1.32073e-15	59.0476	58.8832	90.5645	44.4866	145.319	79.1203	113.916	86.5777	119.592	97.7009	107.569	34.4414	53.5247	17.742	752.645	309.793
67	ENSG00000079215	1643.58	3.65002	0.445017	83.8224	4.64409e-18	1.48333e-15	1352.09	1554.35	1324.64	1202.85	1548.82	1249.32	1866.57	1292.43	1104.27	332.559	748.256	510.213	603.369	439.116	6493.15	4675.19
68	ENSG00000113805	119.362	2.81683	0.37285	83.5937	5.19987e-18	1.63643e-15	154.124	113.733	127.663	79.5625	137.866	82.0507	100.863	56.1023	128.533	110.853	125.3	70.4847	55.9576	38.8107	360.376	167.518
69	ENSG00000141753	925.049	1.36836	0.196547	83.0091	6.94131e-18	2.15281e-15	550.444	1087.32	653.592	1242.2	419.809	903.535	473.465	947.506	604.666	1000.5	521.297	1189.43	394.136	897.082	1159.8	2756.01
70	ENSG00000175445	377.542	4.4082	0.537305	82.2343	1.01789e-17	3.11183e-15	293.237	175.036	297.881	136.026	34.7771	53.7237	54.5849	40.172	874.028	299.679	640.687	610.333	68.1223	57.6616	1270.35	1134.38
71	ENSG00000204335	163.57	5.00516	0.626466	81.6084	1.38672e-17	4.17969e-15	128.103	79.0487	129.845	138.593	42.2293	56.6541	45.0919	58.1802	88.2969	71.3968	148.942	342.011	14.5976	15.5243	415.655	842.943
72	ENSG00000203685	153.436	3.924	0.480895	81.0053	1.86801e-17	5.55214e-15	104.084	117.766	81.8354	112.072	75.7644	43.9557	84.2506	56.1023	139.71	108.974	192.679	121.746	58.3906	26.6131	702.681	428.356
73	ENSG00000114646	1035.44	1.29506	0.193982	80.9456	1.92398e-17	5.64017e-15	423.341	838.077	482.283	879.465	936.498	1328.44	824.707	1286.89	719.788	977.009	677.331	1098.12	639.863	1022.39	1710.46	2722.35
74	ENSG00000265972	4470.63	1.39827	0.180589	80.2643	2.69371e-17	7.78993e-15	4744.83	4409.79	4280.53	3949.04	5068.76	5718.15	4625.48	5295.78	4546.73	4156.99	4275.58	4741.7	2111.79	2553.75	5090.98	5960.26
75	ENSG00000196569	195.434	3.54879	0.436426	80.1655	2.82833e-17	8.07018e-15	247.199	156.484	233.504	123.194	78.2485	61.538	79.5041	52.6392	245.89	69.518	321.525	126.552	87.5859	34.3752	831.311	377.871
76	ENSG00000075275	2299.03	0.9372	0.168356	78.5259	6.35613e-17	1.78975e-14	4920.97	2072.2	5210.18	2401.42	1043.31	600.728	1181.88	657.298	2927.21	1354.66	2196.3	1022.03	2340.49	1204.24	5258.94	2392.67
77	ENSG00000129009	195.368	3.9829	0.621026	78.2384	7.32578e-17	2.036e-14	38.0307	251.665	53.4658	277.185	6.2102	11.7215	9.49303	17.3155	77.1201	291.224	37.8265	79.2953	35.2776	66.5327	633.582	1239.94
78	ENSG00000188803	1426.29	-0.866416	0.158869	77.9742	8.34647e-17	2.28993e-14	1597.29	869.535	1649.8	787.07	1009.78	595.845	945.743	554.79	2464.49	1240.99	3260.17	1798.16	2403.75	1516.94	1371.34	754.977
79	ENSG00000164692	1489.56	3.69606	0.456386	77.8852	8.72115e-17	2.36244e-14	778.628	1852.8	851.088	1700.76	177.612	226.616	229.019	245.188	1138.92	999.556	1586.35	1438.53	485.372	436.898	6022.22	5663.47
80	ENSG00000142089	1257.78	1.97225	0.258719	77.4219	1.09628e-16	2.93255e-14	1035.84	1924.59	1033.31	2135.35	99.3632	202.196	99.6768	208.479	1375.87	1949.32	1279.01	3218.27	330.88	747.384	1342.64	3142.29
81	ENSG00000105894	5874.77	2.80984	0.362717	77.246	1.19574e-16	3.15913e-14	6326.1	9831.88	6323.14	8847.69	863.217	1390.96	901.838	1312.52	9410.89	6281.98	8116.15	12281.2	1086.31	1820.78	7494.55	11707.1
82	ENSG00000114251	541.637	1.71962	0.265919	76.9217	1.40337e-16	3.66246e-14	795.642	684.819	882.731	581.747	134.14	130.89	187.487	147.528	649.374	769.395	546.12	416.5	360.075	288.308	1184.25	907.196
83	ENSG00000087245	864.14	1.54132	0.19178	76.7367	1.53758e-16	3.96435e-14	977.789	1185.73	989.662	1124.14	276.975	387.787	303.777	402.413	923.206	1021.16	1237.64	1793.35	340.612	490.124	975.887	1395.98
84	ENSG00000011465	117.804	6.72048	1.07846	76.3972	1.81808e-16	4.63178e-14	3.00242	27.425	5.45569	55.6082	4.96816	13.6751	5.93314	4.84835	20.1183	68.5785	13.0029	14.4173	1.21647	8.87102	679.294	958.446
85	ENSG00000163630	251.92	1.83261	0.29188	76.2577	1.9477e-16	4.90362e-14	85.0686	124.219	74.1974	97.5282	396.211	465.931	379.721	389.946	112.886	151.249	76.8351	81.6981	215.315	190.727	596.375	592.813
86	ENSG00000171885	86.0414	2.70685	0.467408	75.682	2.58773e-16	6.43923e-14	22.0178	16.1324	17.4582	21.3878	67.0701	73.2596	61.7047	59.5654	17.8829	11.2732	11.8208	13.6164	72.9882	53.2261	465.619	391.639
87	ENSG00000152583	1952.15	2.57166	0.316391	75.3254	3.08582e-16	7.59041e-14	1356.09	1704.39	1224.26	1453.51	637.166	726.735	739.269	867.854	846.086	479.11	848.733	908.291	1470.71	1662.21	7651.89	8658.14
88	ENSG00000123560	219.724	2.46997	0.38349	74.9959	3.63069e-16	8.82917e-14	178.144	164.55	173.491	159.125	94.395	42.9789	98.4902	46.4056	155.358	117.429	86.2918	68.8827	188.553	150.807	872.77	917.905
89	ENSG00000165795	1403.13	0.949688	0.128098	74.25	5.24621e-16	1.26145e-13	645.521	1000.21	595.761	934.218	1602.23	2151.88	1464.3	2210.85	836.027	1283.26	883.013	1378.46	1089.96	1575.72	1915.63	2882.99
90	ENSG00000119547	2121.67	-1.146	0.162432	74.1925	5.39706e-16	1.2833e-13	3614.92	1786.66	3613.85	1405.6	1541.37	602.682	1346.82	582.494	3564.29	1698.49	3390.2	1370.45	4814.79	1910.6	1945.4	758.036
91	ENSG00000132561	205.986	1.43942	0.238952	73.3243	8.28321e-16	1.94792e-13	291.235	222.627	326.25	281.463	49.6816	39.0718	39.1587	30.4753	211.242	209.493	192.679	186.624	158.141	130.848	476.25	450.538
92	ENSG00000115183	592.912	1.36064	0.235372	72.7292	1.11099e-15	2.58426e-13	779.629	350.073	768.161	438.877	485.637	183.637	569.582	252.114	818.144	427.442	700.973	257.91	592.421	282.764	1838.03	741.208
93	ENSG00000150551	424.526	2.71619	0.368066	72.6797	1.13845e-15	2.61965e-13	194.157	495.264	178.947	580.036	310.51	499.142	335.816	610.199	190.006	396.44	277.789	394.874	109.482	182.965	773.906	1262.88
94	ENSG00000169218	1112.83	2.01147	0.366279	72.4521	1.27372e-15	2.89975e-13	3393.74	2273.86	3381.44	1947.14	38.5032	43.9557	37.9721	41.5573	1492.11	2032.93	768.351	736.885	177.605	160.787	680.357	598.168
95	ENSG00000114654	294.977	3.76866	0.492115	72.4216	1.29299e-15	2.91264e-13	269.217	433.154	316.43	503.896	24.8408	27.3502	22.5459	36.0163	395.66	240.495	422.002	691.23	26.7623	52.1172	467.745	790.163
96	ENSG00000198963	807.254	-1.636	0.253534	71.5173	2.01978e-15	4.50242e-13	1292.04	433.961	1198.07	369.581	1350.1	537.237	1278	483.45	1226.1	294.982	1153.71	406.088	1598.44	646.476	463.493	184.346
97	ENSG00000105559	187.52	2.27415	0.359547	71.2581	2.29525e-15	5.06375e-13	135.109	200.041	133.119	201.045	38.5032	53.7237	41.532	45.713	206.771	306.255	102.841	265.919	72.9882	146.372	374.196	676.19
98	ENSG00000163686	738.239	1.11563	0.188196	70.7491	2.95011e-15	6.44207e-13	567.458	663.041	601.217	677.564	552.708	736.503	571.955	648.294	722.023	1118.86	684.424	835.404	454.96	602.121	1072.62	1302.66
99	ENSG00000100302	215.265	1.64923	0.385605	70.6272	3.13291e-15	6.77215e-13	24.0194	33.878	21.8228	50.4751	505.51	588.03	430.746	571.413	44.7073	80.7912	36.6444	39.2471	96.1011	109.779	358.25	452.833
100	ENSG00000197555	1686.07	0.960098	0.143873	70.208	3.8523e-15	8.24393e-13	3159.55	1769.72	2887.15	1839.35	1122.8	567.517	1031.18	586.65	2480.14	1265.41	2087.55	1243.09	1488.96	892.646	2919.16	1636.17
101	ENSG00000136099	1076.88	1.11028	0.149209	69.8047	4.69981e-15	9.95801e-13	566.457	679.98	582.668	658.743	1773.63	2081.55	1931.83	2211.54	630.373	617.207	858.189	877.054	576.607	616.536	1202.32	1365.38
102	ENSG00000170961	50.887	4.00613	0.580039	69.7704	4.77987e-15	1.00284e-12	38.0307	53.2368	41.4632	51.3306	1.24204	6.83756	8.3064	2.77049	41.3543	40.3956	39.0086	27.2327	14.5976	12.1977	224.305	211.883
103	ENSG00000121207	370.63	4.46894	0.597826	69.1625	6.45025e-15	1.34015e-12	290.234	175.843	265.147	148.859	36.0191	36.1414	24.9192	26.3196	881.852	238.616	789.629	881.058	55.9576	49.8995	941.869	1087.72
104	ENSG00000134363	284.858	2.32789	0.341076	69.1175	6.59507e-15	1.35706e-12	293.237	429.928	262.964	612.546	58.3759	92.7955	47.4651	96.2744	163.182	172.855	173.766	233.881	111.915	170.767	673.978	963.8
105	ENSG00000087076	362.574	0.914633	0.1981	68.9285	7.23879e-15	1.47533e-12	242.195	574.313	281.514	673.287	99.3632	181.684	68.8244	148.221	280.538	649.148	236.416	490.189	194.635	386.998	405.025	888.838
106	ENSG00000205927	709.429	-2.27219	0.304029	68.8201	7.63645e-15	1.5417e-12	148.119	259.731	187.676	387.546	901.721	1632.22	1029.99	1961.5	115.121	104.277	73.2889	116.94	1177.54	2270.98	345.494	638.709
107	ENSG00000130066	1630.92	1.62347	0.215124	68.1703	1.05192e-14	2.10384e-12	813.656	1256.71	769.252	1134.41	955.128	1883.26	1045.42	2109.72	1330.04	1938.05	1371.21	2549.46	799.221	1503.64	2176.08	4459.49
108	ENSG00000092068	574.977	1.38409	0.203656	67.8384	1.23888e-14	2.45481e-12	510.412	596.091	546.66	452.565	306.784	278.386	226.646	264.581	856.145	891.521	872.374	811.375	379.539	392.543	882.338	931.673
109	ENSG00000099194	21419.3	1.16007	0.182695	67.8136	1.25412e-14	2.46222e-12	35931	23160.4	35800.2	23956	11777	9456.35	16693.5	13265.8	31352.1	18421.3	23839	18032.9	13850.7	10981.2	31077.4	25113.9
110	ENSG00000159445	704.118	-0.900118	0.143191	67.6682	1.34727e-14	2.62105e-12	577.466	722.731	591.397	661.31	655.797	809.762	698.924	835.994	635.961	737.454	657.236	713.657	898.971	1057.87	480.502	530.855
111	ENSG00000163694	138.9	3.83901	0.604181	67.1819	1.71206e-14	3.30072e-12	55.0444	67.756	48.0101	66.7298	19.8726	22.4663	20.1727	19.3934	162.064	423.684	172.584	133.761	43.7929	26.6131	511.331	429.12
112	ENSG00000120899	488.777	1.26763	0.167915	67.1277	1.75841e-14	3.35982e-12	398.321	359.752	320.795	304.562	432.23	367.275	433.119	376.786	492.898	512.93	557.941	482.179	489.021	441.333	971.634	879.659
113	ENSG00000105642	1459.64	-0.844581	0.133493	66.7362	2.13257e-14	4.03867e-12	803.648	1569.68	971.113	1579.27	1273.09	2213.42	1308.85	2460.88	982.443	1828.13	1179.71	2204.25	1138.62	1952.73	692.05	1196.34
114	ENSG00000120885	8283.35	1.43338	0.259378	66.6168	2.26186e-14	4.24596e-12	5685.59	11854.9	6371.15	12353.6	2190.96	3980.44	1821.47	3648.04	4846.27	16513.3	4880.8	10190.6	4115.32	8145.81	11908.4	24026.9
115	ENSG00000026559	410.128	2.40499	0.401622	66.497	2.39932e-14	4.46482e-12	131.106	513.01	180.038	558.648	161.465	340.901	198.167	385.79	300.657	488.505	213.956	350.02	130.162	249.497	824.933	1535.2
116	ENSG00000146250	131.706	1.99876	0.314937	65.7156	3.52588e-14	6.50463e-12	163.132	208.108	184.402	182.224	38.5032	46.8861	41.532	41.5573	124.063	186.947	119.39	116.14	62.04	69.8593	240.251	282.256
117	ENSG00000006282	1867.91	0.523027	0.0974887	65.4146	4.08952e-14	7.47998e-12	1375.11	2005.25	1523.23	2096	1219.68	1707.44	1133.23	1611.73	1763.7	2533.65	1750.66	2510.22	1418.4	1979.35	2130.37	3128.53
118	ENSG00000065485	271.951	1.26407	0.256742	65.2401	4.45657e-14	8.08225e-12	266.215	319.421	301.154	489.352	103.089	141.635	151.888	194.627	234.713	364.5	198.589	241.09	147.193	169.658	390.142	637.944
119	ENSG00000172037	3460.36	0.824851	0.173861	65.0839	4.81306e-14	8.65542e-12	5356.32	5018.78	5970.71	6067.28	1095.48	1049.08	1198.49	1214.17	3425.7	4524.3	3053.31	3126.96	2411.04	2257.67	4679.58	4916.91
120	ENSG00000139800	952.345	1.16058	0.179977	65.0271	4.94961e-14	8.82681e-12	1546.25	1810.86	1562.51	1651.99	40.9873	53.7237	37.9721	54.0245	1692.17	1713.52	1431.5	1414.5	336.962	371.474	714.375	804.696
121	ENSG00000010278	364.15	1.92193	0.401349	64.8031	5.52696e-14	9.77495e-12	236.191	408.149	229.139	824.712	17.3886	33.211	11.8663	33.9384	415.778	864.277	304.976	455.747	119.214	178.529	615.51	1077.77
122	ENSG00000124920	215.178	1.4195	0.235827	64.7659	5.62906e-14	9.87392e-12	141.114	117.766	136.392	119.771	175.128	142.612	181.554	159.996	223.537	155.006	165.491	152.183	229.913	200.707	607.006	534.68
123	ENSG00000108784	580.513	1.14852	0.183799	64.7487	5.67693e-14	9.87694e-12	322.26	613.837	326.25	740.872	370.128	670.081	393.961	751.494	362.129	812.609	392.45	794.554	245.727	553.33	677.168	1261.35
124	ENSG00000145819	495.181	1.28723	0.21561	64.3133	7.03456e-14	1.21403e-11	412.333	256.505	412.45	268.63	650.829	320.389	519.743	299.212	580.077	287.466	613.499	276.332	549.845	306.05	1443.63	725.91
125	ENSG00000156298	2365.9	1.01081	0.158706	63.7513	9.27747e-14	1.5883e-11	829.669	1809.25	787.802	1706.74	2122.65	4336.97	1879.62	4229.15	935.5	2616.32	1017.77	2169.81	1430.57	3192.46	2748	6042.11
126	ENSG00000165802	5822.03	0.502761	0.0913014	62.8469	1.44814e-13	2.45954e-11	3317.68	5421.29	3700.05	6146.84	5081.18	7730.35	5195.06	8181.24	4333.26	7090.83	4619.56	7172.62	3839.18	5863.74	6130.65	9328.97
127	ENSG00000177098	262.617	2.30029	0.415081	62.4957	1.72138e-13	2.9006e-11	117.094	161.324	126.572	150.57	181.338	172.893	193.42	194.627	196.712	467.837	169.037	185.022	164.223	153.025	755.834	812.346
128	ENSG00000198756	752.084	1.36447	0.219935	62.4668	1.74607e-13	2.91921e-11	1383.12	903.413	1375.93	994.959	471.975	346.762	424.813	365.704	704.14	712.089	781.354	568.683	434.28	379.236	1186.37	1000.52
129	ENSG00000092820	3305.29	0.644038	0.100105	61.5641	2.72286e-13	4.517e-11	3912.16	5042.17	3775.34	5343.52	1555.03	2242.72	1779.94	2498.98	2885.86	3736.12	2696.32	3674.01	2218.84	3109.29	3554.86	4859.54
130	ENSG00000149591	1248.42	-1.80511	0.236595	61.3684	2.99804e-13	4.93524e-11	1615.3	1901.2	1986.96	2699.99	383.79	611.473	326.323	472.368	665.021	1348.08	678.513	1202.24	1779.7	2640.24	667.6	995.927
131	ENSG00000115290	93.4603	2.66846	0.415649	60.3319	4.99276e-13	8.15611e-11	56.0452	86.3082	52.3746	79.5625	67.0701	104.517	65.2646	84.4998	79.3555	67.6391	85.1097	77.6933	40.1435	45.464	238.125	266.192
132	ENSG00000007372	1679.13	1.13374	0.244831	60.2519	5.19317e-13	8.41922e-11	2967.39	1844.74	2710.39	2075.47	187.548	186.568	177.994	170.385	4551.2	4047.07	2770.79	2340.41	419.682	459.075	1085.38	872.01
133	ENSG00000071967	159.898	2.46703	0.43267	60.0654	5.6922e-13	9.15888e-11	87.0702	137.125	85.1088	198.478	34.7771	43.9557	42.7186	49.1761	195.594	274.314	170.219	193.032	62.04	73.1859	484.754	426.826
134	ENSG00000007350	375.132	0.799241	0.265747	59.7752	6.56548e-13	1.04852e-10	792.639	1281.72	807.442	1107.03	14.9045	14.6519	8.3064	24.2417	405.719	445.291	144.214	182.619	126.513	167.441	195.603	283.786
135	ENSG00000104722	9687.27	-0.413366	0.162805	59.6237	7.07366e-13	1.12131e-10	7915.38	8612.27	7034.57	7763.76	6443.7	8489.32	5666.15	7716.49	10683.9	12490.7	15675.5	21047.7	8835.22	12388.4	6017.97	8215.25
136	ENSG00000168994	254.696	1.44907	0.24948	59.3279	8.18148e-13	1.28738e-10	93.0751	242.792	110.205	273.763	211.147	427.836	242.072	490.376	137.475	322.225	143.032	294.754	88.8023	175.203	278.521	543.859
137	ENSG00000107551	849.837	0.847517	0.157945	59.0148	9.54312e-13	1.49068e-10	422.341	611.417	464.825	595.435	956.37	1115.5	766.562	1091.57	656.08	813.548	635.958	784.142	726.233	911.497	1287.36	1758.55
138	ENSG00000133067	30.2418	6.42425	1.5694	58.5617	1.19254e-12	1.84734e-10	1.00081	1.61324	0	4.27755	3.72612	9.76794	2.37326	8.31146	2.23537	9.39432	1.18208	4.00481	1.21647	2.21776	178.594	253.954
139	ENSG00000198774	36.2805	5.46106	0.874267	58.5492	1.1999e-12	1.84734e-10	20.0161	22.5853	20.7316	15.3992	4.96816	2.93038	3.55989	1.38524	29.0597	20.6675	31.9161	7.20866	7.29882	3.32663	278.521	110.913
140	ENSG00000155760	549.709	1.68123	0.275786	58.3326	1.33476e-12	2.04027e-10	517.417	796.939	606.673	842.678	101.847	159.217	125.783	160.688	939.971	832.337	815.635	907.49	190.986	245.062	667.6	885.013
141	ENSG00000129493	403.604	1.44229	0.208326	57.7261	1.79844e-12	2.72954e-10	519.419	405.729	391.719	370.436	294.363	283.27	351.242	249.344	405.719	284.648	380.629	281.138	380.755	304.941	872.77	681.544
142	ENSG00000141314	424.743	1.7598	0.317514	57.6713	1.84758e-12	2.78439e-10	415.335	651.748	483.374	580.892	267.038	252.99	313.27	280.512	583.43	475.353	373.537	325.992	225.047	185.183	709.059	673.13
143	ENSG00000076716	2556.02	-0.729394	0.134406	57.5215	1.9888e-12	2.97625e-10	4702.79	4905.05	4818.47	5259.68	1417.17	1278.62	1594.83	1481.52	1997.3	2074.27	1459.87	1360.03	2693.26	2539.33	1728.53	1585.68
144	ENSG00000103485	286.25	1.07702	0.291644	57.2821	2.2371e-12	3.32458e-10	194.157	298.449	209.498	417.489	77.0064	137.728	62.8913	124.672	188.888	540.173	140.667	261.114	193.419	331.554	450.736	951.561
145	ENSG00000116745	110.177	3.48405	0.522749	57.0704	2.48247e-12	3.66379e-10	35.0283	64.5295	37.0987	43.631	62.102	69.3524	88.9971	85.885	70.414	42.2744	60.286	45.6548	69.3388	37.7018	533.655	416.882
146	ENSG00000149090	47.3033	3.29064	0.520434	56.7991	2.83666e-12	4.15784e-10	26.021	32.2648	25.0962	28.2319	7.45224	9.76794	13.0529	11.7746	15.6476	21.6069	14.1849	15.2183	30.4118	23.2864	205.17	277.666
147	ENSG00000163520	284.365	2.93356	0.527535	56.6501	3.05218e-12	4.4433e-10	78.063	293.609	134.21	270.341	67.0701	95.7258	56.9582	63.0285	215.713	449.988	228.141	243.492	113.132	127.521	957.815	1155.03
148	ENSG00000137198	90.5953	1.72676	0.420991	56.4719	3.33146e-12	4.81711e-10	16.0129	22.5853	22.9139	35.9314	48.4395	77.1667	40.3454	75.4957	24.589	55.4265	37.8265	56.0674	59.607	94.2546	284.899	497.963
149	ENSG00000175928	4126.49	0.768703	0.132831	56.3871	3.47327e-12	4.9552e-10	8403.78	6571.52	8774.93	5522.32	1881.69	1405.61	1904.54	1487.75	5838.77	4495.18	4962.37	3656.39	2441.46	1837.41	3868.47	2971.72
150	ENSG00000142192	34390.4	0.541249	0.0847024	56.3906	3.46733e-12	4.9552e-10	38891.4	31515.4	38223.7	29438.1	38105.8	30962.4	36659.7	29887.3	35357.9	29788.4	37008.5	28632	32854.4	27969.2	46453.5	38499.2
151	ENSG00000162664	2629.68	-0.49592	0.0966288	56.1492	3.9039e-12	5.53269e-10	4023.25	3119.2	3613.85	2834.31	2470.42	2067.87	2653.3	2041.85	3093.75	2327.91	2848.81	2279.54	2948.72	2357.47	1870.98	1523.72
152	ENSG00000170275	1462.86	0.770811	0.172494	55.717	4.82762e-12	6.77034e-10	1707.38	2091.56	1716.36	2798.38	743.982	946.514	776.055	1040.32	1400.46	2186.06	1269.55	1656.39	739.614	954.744	1436.19	1942.13
153	ENSG00000091136	558.377	1.55988	0.277751	55.7116	4.84048e-12	6.77034e-10	562.454	483.971	560.845	518.439	373.854	233.454	310.897	254.885	638.197	658.542	684.424	450.942	463.475	321.575	1492.53	925.554
154	ENSG00000185274	831.653	1.21571	0.219667	55.4307	5.55671e-12	7.72167e-10	468.378	746.929	529.202	870.054	891.784	1078.38	943.37	1178.15	529.782	857.701	587.493	749.701	485.372	567.745	1245.9	1576.5
155	ENSG00000089472	683.088	0.841861	0.165622	55.2594	6.04463e-12	8.34549e-10	987.797	926.805	997.3	846.1	152.771	128.937	138.836	142.68	1155.68	923.462	868.828	677.614	614.317	485.688	1001.4	881.189
156	ENSG00000091622	469.056	1.13273	0.194647	55.1149	6.48926e-12	8.90194e-10	335.27	287.156	374.26	298.573	594.937	388.764	581.448	428.04	495.133	343.832	531.936	358.03	441.579	297.179	1058.81	689.958
157	ENSG00000102024	1944.19	1.47496	0.276716	55.0511	6.69593e-12	9.12694e-10	1078.87	703.372	904.553	648.477	3921.12	3799.73	4373.91	4306.72	1046.15	1331.18	764.805	696.036	1094.82	1102.22	2702.29	2632.86
158	ENSG00000121966	1291.93	1.47278	0.261809	54.9412	7.0675e-12	9.57244e-10	1212.98	1683.41	1215.53	1614.35	660.765	930.885	746.389	1185.77	934.383	2205.79	936.207	1313.58	688.522	923.695	1807.2	2611.44
159	ENSG00000144749	1432.4	1.22307	0.198186	54.7475	7.7729e-12	1.04616e-09	1625.31	1409.16	1689.08	1507.41	1173.73	840.043	1331.4	935.039	1328.92	842.67	1377.12	869.845	1360.01	945.873	3344.38	2338.36
160	ENSG00000213626	6073.44	-0.473724	0.107584	54.7135	7.90365e-12	1.05711e-09	3137.53	4544.49	3121.75	4147.52	8742.72	10791.6	8459.47	11370.1	4044.89	5517.28	4918.63	6144.18	5701.6	7503.77	3958.83	5070.66
161	ENSG00000049089	457.41	1.55824	0.34293	54.6759	8.05087e-12	1.07012e-09	267.216	473.485	307.701	508.173	227.293	380.95	195.794	326.917	254.832	896.218	222.231	422.908	248.16	411.394	787.726	1387.57
162	ENSG00000003436	179.08	2.86356	0.432892	54.3854	9.28593e-12	1.22434e-09	176.142	346.846	148.395	338.782	7.45224	6.83756	11.8663	9.00408	109.533	119.308	93.3842	128.154	71.7717	107.561	515.583	674.66
163	ENSG00000131095	47.4136	4.28539	0.850429	54.3767	9.32559e-12	1.22434e-09	2.00161	7.25957	7.63797	6.84409	4.96816	3.90718	2.37326	6.92621	7.82378	7.51546	3.54624	12.0144	8.51529	13.3065	245.566	418.412
164	ENSG00000050165	4361.94	1.05638	0.174782	54.3607	9.399e-12	1.22645e-09	1888.52	2910.28	1908.4	2661.49	4950.77	5605.82	4728.71	5586.68	2908.21	4207.72	3063.95	3636.37	3912.17	4675.03	7622.12	9524.79
165	ENSG00000023171	659.872	0.832111	0.159947	54.2411	9.96779e-12	1.29279e-09	761.614	481.551	795.44	417.489	783.727	483.513	831.826	536.781	824.85	529.84	640.687	405.287	726.233	415.829	1168.3	754.977
166	ENSG00000101577	1661.16	0.850518	0.131474	54.0303	1.10549e-11	1.42515e-09	2318.87	1693.9	2160.45	1568.15	1299.17	1083.26	1339.7	1092.96	2119.13	1613	2007.17	1580.3	1367.31	1142.14	2254.74	1938.31
167	ENSG00000254585	2685.62	-0.279193	0.16074	53.68	1.31301e-11	1.68254e-09	1314.06	1989.93	1429.39	1804.27	2577.23	3121.83	2467	3209.61	2028.59	2164.45	3296.82	4120.15	3362.32	4037.42	2616.18	3430.67
168	ENSG00000064218	52.9552	5.04512	0.945889	53.5624	1.39102e-11	1.76141e-09	9.00727	10.486	9.82024	11.9771	3.72612	6.83756	2.37326	8.31146	29.0597	185.068	37.8265	69.6837	4.86588	7.76214	174.341	276.136
169	ENSG00000174807	71.3699	2.99325	0.512415	53.5642	1.38977e-11	1.76141e-09	41.0331	104.054	40.3721	100.095	12.4204	15.6287	7.11977	16.6229	51.4134	61.0631	33.0982	50.4606	31.6282	35.4841	184.972	356.453
170	ENSG00000164742	2167.87	0.939928	0.138711	53.4353	1.48063e-11	1.86385e-09	2043.65	810.652	1928.04	697.241	4363.28	1626.36	4290.85	1705.93	2720.44	1206.23	3234.17	1228.68	2387.93	848.291	4103.4	1490.83
171	ENSG00000221818	71.1216	3.93687	0.825273	53.2019	1.66037e-11	2.07789e-09	172.139	141.965	137.483	117.205	0	2.93038	2.37326	6.23359	134.122	216.069	69.7427	59.2712	2.43294	3.32663	43.5854	29.067
172	ENSG00000171766	354.618	1.19719	0.201806	53.0951	1.74973e-11	2.17699e-09	328.265	270.217	300.063	325.95	294.363	324.296	319.203	322.762	302.892	307.194	332.164	320.385	266.407	298.288	681.42	680.014
173	ENSG00000100979	2343.63	1.32225	0.22367	52.9888	1.84345e-11	2.28034e-09	2428.96	2822.36	2768.22	2913.87	857.007	1191.69	827.08	1300.05	2453.31	2695.23	2280.23	3524.23	1289.46	1773.1	3402.85	4970.45
174	ENSG00000140873	73.516	3.71525	0.798828	52.8447	1.97855e-11	2.43339e-09	56.0452	49.2038	66.5594	51.3306	18.6306	13.6751	10.6797	7.61883	105.062	238.616	75.6531	29.6356	18.2471	9.9799	308.287	117.033
175	ENSG00000180628	423.557	1.07121	0.232899	52.4292	2.4262e-11	2.9669e-09	473.382	440.414	435.364	574.903	381.306	340.901	304.963	277.741	486.192	416.168	407.817	374.049	274.922	282.764	685.672	620.351
176	ENSG00000151332	2144.75	-1.21261	0.230529	52.0372	2.94084e-11	3.57579e-09	2328.88	2315.8	2115.72	2326.99	2263	3029.04	2523.96	2884.07	1121.04	881.187	1153.71	1222.27	3196.88	3994.18	1324.57	1634.64
177	ENSG00000166250	124.134	2.37243	0.383231	51.9396	3.08521e-11	3.73014e-09	126.102	110.507	123.299	124.905	44.7134	35.1646	49.8384	36.7089	264.891	139.036	258.875	194.634	42.5765	31.0486	231.747	172.107
178	ENSG00000138622	1322.6	-0.630353	0.149854	51.8973	3.14988e-11	3.78693e-09	1100.89	631.583	1079.14	507.318	2635.61	1479.84	2578.54	1454.5	1143.39	703.635	1450.41	764.118	2256.55	1298.5	1363.9	713.671
179	ENSG00000138798	152.592	1.46923	0.31336	51.7686	3.35518e-11	4.01122e-09	272.22	181.489	278.24	161.692	24.8408	27.3502	21.3593	19.3934	236.949	135.278	125.3	80.8972	135.028	105.343	356.124	279.961
180	ENSG00000041982	3731.39	4.72005	0.689642	51.7365	3.40846e-11	4.05228e-09	8946.22	2476.32	8458.5	2209.78	517.93	273.502	742.829	349.081	3302.75	436.836	2814.53	1315.18	694.604	378.127	18036.9	8749.16
181	ENSG00000137033	37.4611	5.82014	0.964212	51.5925	3.65812e-11	4.3013e-09	11.0089	26.6184	7.63797	20.5323	27.3249	26.3734	10.6797	29.0901	22.3537	14.0915	26.0057	20.825	6.08235	2.21776	181.783	166.753
182	ENSG00000157227	399.758	2.38253	0.414152	51.5986	3.6471e-11	4.3013e-09	163.132	526.722	192.04	499.618	100.605	155.31	129.342	212.635	261.538	665.118	255.329	422.908	188.553	249.497	966.319	1407.45
183	ENSG00000113369	3237.05	-0.599012	0.154548	51.492	3.8429e-11	4.49389e-09	4461.6	3694.31	3392.35	3166.24	3291.4	3540.88	3098.29	3042.69	4284.08	4344.87	5186.96	4573.49	1813.76	1917.25	1002.46	982.158
184	ENSG00000107719	388.557	1.35914	0.258328	51.466	3.89236e-11	4.52698e-09	445.359	389.597	483.374	498.763	115.51	162.148	121.036	160.688	529.782	471.595	436.187	520.625	222.614	246.171	637.834	775.63
185	ENSG00000196353	404.203	1.24146	0.196177	51.2823	4.25935e-11	4.91504e-09	540.436	583.185	485.556	522.717	291.879	276.433	265.805	249.344	316.304	391.743	393.632	371.646	268.84	300.506	618.699	590.519
186	ENSG00000166710	1488.11	0.73983	0.153171	51.2763	4.27195e-11	4.91504e-09	1417.14	2012.51	1470.85	2507.5	624.746	1023.68	599.247	1101.27	1212.69	1920.2	1080.42	1908.69	878.291	1502.53	1617.97	2931.94
187	ENSG00000270504	48.2959	3.37924	0.603107	51.0531	4.76618e-11	5.45435e-09	22.0178	37.9111	29.4607	36.787	34.7771	63.4916	33.2256	58.8728	36.8835	69.518	55.5577	98.5183	2.43294	13.3065	74.414	105.559
188	ENSG00000171345	110.354	2.75449	0.631661	50.3896	6.59955e-11	7.51226e-09	63.0509	97.6009	63.286	143.726	9.93632	17.5823	4.74651	16.6229	45.825	341.014	28.3699	89.7078	25.5459	70.9682	222.179	525.5
189	ENSG00000109072	83.7356	3.57793	0.553955	50.1927	7.26887e-11	8.23037e-09	35.0283	78.242	39.281	53.0417	36.0191	34.1878	29.6657	42.2499	25.7067	32.8801	26.0057	88.9068	32.8447	38.8107	265.764	481.135
190	ENSG00000132205	44.9522	3.7231	0.652623	49.4347	1.05408e-10	1.18723e-08	28.0226	43.5574	22.9139	49.6196	12.4204	12.6983	5.93314	15.9303	27.9421	62.9419	35.4624	40.0481	10.9482	15.5243	175.404	159.868
191	ENSG00000248540	984.44	-1.24858	0.229619	48.922	1.3553e-10	1.5185e-08	1519.23	2598.93	1582.15	2290.2	213.631	273.502	240.886	297.827	896.381	1473.03	1048.5	1336	631.348	783.976	267.89	297.554
192	ENSG00000168140	177.333	2.60681	0.581754	48.8079	1.43324e-10	1.59746e-08	74.0597	222.627	79.6531	266.919	32.293	50.7933	7.11977	39.4794	62.5902	356.045	59.1039	137.765	70.5553	105.343	436.917	836.058
193	ENSG00000145685	483.458	1.38125	0.266465	48.6474	1.55053e-10	1.71924e-08	760.614	503.33	709.24	475.664	331.625	250.059	342.936	299.212	605.784	693.301	501.201	426.112	294.386	239.518	707.996	594.343
194	ENSG00000142871	1004.17	-1.40652	0.206189	48.5621	1.61675e-10	1.78342e-08	1596.29	2504.55	1615.98	3291.15	317.962	557.75	295.47	467.519	494.016	707.392	342.803	515.82	981.691	1347.29	419.908	611.172
195	ENSG00000233864	1621.03	0.308919	0.103801	48.4372	1.71885e-10	1.88633e-08	1357.09	954.23	1083.5	795.625	2284.11	1657.62	2408.86	1714.93	1991.71	1408.21	2654.95	1863.84	1703.06	1167.65	1681.76	1209.34
196	ENSG00000172716	23.2507	4.46622	0.820162	48.3911	1.7581e-10	1.91956e-08	15.0121	12.0993	12.0025	10.2661	1.24204	2.93038	5.93314	1.38524	24.589	14.0915	14.1849	8.00962	4.86588	7.76214	138.197	99.4397
197	ENSG00000169116	716.114	2.02167	0.382374	48.1444	1.984e-10	2.14969e-08	1363.1	583.185	1381.38	530.417	132.898	100.61	137.649	99.7375	1680.99	1320.84	1274.28	841.811	211.666	188.509	937.617	673.13
198	ENSG00000185885	70.0995	4.40741	0.774649	48.1393	1.98897e-10	2.14969e-08	6.00484	27.425	14.1848	19.6767	1.24204	5.86077	1.18663	6.23359	97.2384	120.247	83.9276	206.648	6.08235	16.6332	183.909	325.091
199	ENSG00000202198	296.727	-3.30682	0.514239	48.1285	1.99953e-10	2.15024e-08	71.0573	262.958	64.3771	310.55	351.497	971.91	299.03	757.035	52.5311	286.527	47.2832	176.212	274.922	725.206	41.4592	55.0743
200	ENSG00000130707	997.018	0.971242	0.288182	47.9625	2.16901e-10	2.32084e-08	955.771	1605.17	902.371	1754.65	264.554	373.135	211.22	315.835	832.674	2292.21	537.846	949.14	655.677	996.881	1297.99	2007.15
201	ENSG00000155324	45.912	2.8266	0.570575	47.6869	2.48259e-10	2.64316e-08	57.046	75.8222	48.0101	86.4066	9.93632	14.6519	2.37326	5.54097	26.8244	73.2757	29.552	41.65	14.5976	18.8509	108.432	121.622
202	ENSG00000117280	323.466	1.26767	0.276065	47.6591	2.51661e-10	2.66611e-08	221.178	182.296	193.131	279.752	275.733	323.319	242.072	286.053	301.774	437.775	330.982	357.229	205.583	255.042	602.754	680.779
203	ENSG00000116117	622.356	1.26181	0.205798	47.6302	2.55246e-10	2.69078e-08	1143.92	541.241	1097.68	476.519	542.771	283.27	589.754	292.286	906.441	316.589	807.36	346.016	535.247	269.457	1252.28	556.862
204	ENSG00000095587	284.386	-1.51663	0.346293	47.435	2.80862e-10	2.9463e-08	219.177	216.174	198.587	194.201	341.561	421.975	409.387	421.806	181.065	104.277	185.586	249.099	555.927	514.519	150.954	185.876
205	ENSG00000254087	166.1	2.41182	0.442301	47.3734	2.89465e-10	3.02173e-08	126.102	202.461	121.116	282.319	12.4204	16.6055	17.7994	24.9344	222.419	205.736	190.315	186.624	59.607	83.1658	415.655	490.314
206	ENSG00000110057	109.472	2.22356	0.462519	47.2992	3.00187e-10	3.11844e-08	48.0388	79.8553	34.9164	109.505	38.5032	67.3988	23.7326	49.8687	79.3555	295.921	95.7484	176.212	35.2776	76.5126	179.657	361.043
207	ENSG00000147655	358.897	6.03222	1.01168	47.2535	3.06976e-10	3.17357e-08	86.0694	45.1707	82.9265	33.3649	37.2612	36.1414	37.9721	34.6311	160.946	770.334	208.046	191.43	31.6282	36.593	1897.56	2052.28
208	ENSG00000197043	4400.92	0.954457	0.170136	47.2042	3.14477e-10	3.23548e-08	4906.96	6651.38	5319.3	6218.71	2112.71	2567.02	2165.6	2813.43	5144.69	5290.88	4202.29	5971.17	2541.21	3215.75	4692.34	6601.26
209	ENSG00000171476	72.6257	2.24042	0.433833	47.0099	3.45886e-10	3.5416e-08	21.017	56.4633	30.5519	53.8972	81.9746	168.985	81.8774	182.852	16.7652	24.4252	10.6387	26.4318	20.68	44.3551	111.621	229.476
210	ENSG00000188783	68.6578	3.29063	0.687389	46.8062	3.82163e-10	3.89442e-08	20.0161	33.0714	28.3696	28.2319	19.8726	13.6751	29.6657	6.92621	15.6476	13.152	5.91039	2.40289	46.2259	34.3752	379.511	421.471
211	ENSG00000081051	1358.71	7.1659	1.1367	46.5749	4.27997e-10	4.34082e-08	2.00161	13.7125	4.36455	4.27755	4.96816	0	1.18663	0.692621	1.11768	2.8183	7.09247	12.0144	104.616	149.698	8128.14	13302.7
212	ENSG00000140470	48.3661	4.55165	0.792718	46.1124	5.36792e-10	5.41856e-08	38.0307	78.242	37.0987	54.7527	31.051	22.4663	24.9192	20.7786	57.0018	74.2151	73.2889	35.2423	6.08235	5.54439	117.999	97.1449
213	ENSG00000145794	1078.43	1.44184	0.252812	45.9644	5.7711e-10	5.79819e-08	1202.97	660.621	1157.7	498.763	2456.75	1163.36	2662.79	1158.76	1011.5	300.618	632.412	321.987	823.55	392.543	1907.12	903.371
214	ENSG00000162992	139.919	2.809	0.526225	45.8473	6.11165e-10	6.11165e-08	317.256	245.212	320.795	252.376	4.96816	2.93038	2.37326	4.15573	229.125	299.679	182.04	198.639	6.08235	15.5243	87.1707	70.3727
215	ENSG00000108312	6422.84	-0.430919	0.0871402	45.7849	6.30127e-10	6.27196e-08	6997.64	8911.53	6990.92	9622.78	4974.37	6459.54	5556.98	7306.46	5104.46	6595.75	5254.34	7116.55	5157.83	7204.38	4034.3	5477.6
216	ENSG00000131013	1341.34	-0.586917	0.127306	45.567	7.01056e-10	6.94564e-08	2000.61	1682.61	1669.44	1588.68	1170	1134.06	1126.11	1010.53	1379.22	1296.42	1492.97	1310.37	1450.03	1440.43	887.653	822.29
217	ENSG00000172164	123.949	1.86091	0.321658	45.5177	7.18194e-10	7.08265e-08	197.159	165.357	196.405	174.524	36.0191	41.0254	49.8384	43.6351	175.476	107.095	144.214	124.95	58.3906	53.2261	220.053	195.82
218	ENSG00000163104	3194.98	-0.480281	0.113383	45.4592	7.39042e-10	7.25482e-08	4987.02	2628.77	4302.36	2498.95	3865.23	2400.96	4013.18	2309.89	4096.31	2258.39	4299.22	2387.67	4183.44	2528.24	2738.44	1621.63
219	ENSG00000035862	5738.77	0.850979	0.14371	45.3112	7.94572e-10	7.76431e-08	4303.47	6662.67	4462.75	6320.51	4013.03	5845.14	4117.6	6111	4677.5	5444.01	4653.84	6527.04	4190.74	6129.88	7680.59	10680.6
220	ENSG00000163702	95.219	1.65385	0.367135	45.2948	8.00975e-10	7.79131e-08	57.046	120.993	62.1949	142.015	55.8918	83.0275	46.2785	84.4998	61.4725	133.399	43.7369	94.5135	49.8753	65.4238	147.765	275.371
221	ENSG00000116016	41.0611	3.82155	0.76528	45.2317	8.26093e-10	7.9768e-08	20.0161	19.3589	12.0025	29.0874	4.96816	8.79115	4.74651	2.07786	73.7671	41.335	60.286	38.4462	10.9482	9.9799	179.657	141.51
222	ENSG00000092421	4726.49	0.692967	0.11867	45.2282	8.27499e-10	7.9768e-08	6150.96	4365.42	5993.62	3884.87	4188.16	3025.13	4161.51	2902.78	5462.11	4273.48	5828.83	3776.54	5061.73	3543.97	7758.19	5246.59
223	ENSG00000119922	72.2521	5.10289	0.977609	45.1685	8.5205e-10	8.17662e-08	2.00161	17.7456	5.45569	19.6767	8.69428	21.4895	8.3064	13.8524	16.7652	8.45489	8.27455	33.6404	7.29882	16.6332	461.367	506.377
224	ENSG00000116774	54.6651	3.03419	0.535163	44.9594	9.43827e-10	9.01692e-08	17.0137	27.425	20.7316	33.3649	0	4.88397	1.18663	7.61883	41.3543	45.0927	44.919	76.8924	18.2471	33.2663	215.801	286.845
225	ENSG00000007237	2776.18	0.618066	0.126505	44.9057	9.68957e-10	9.21586e-08	2364.91	1695.51	2348.13	1404.75	6370.42	3895.46	5993.66	3796.95	1871	1253.2	1509.51	970.766	2829.51	1735.39	4007.73	2372.02
226	ENSG00000130720	228.746	1.38515	0.416644	44.8121	1.01436e-09	9.60496e-08	52.042	65.3361	55.648	165.969	439.682	513.794	384.468	516.003	48.0604	88.3066	50.8294	69.6837	94.8847	114.214	389.079	611.936
227	ENSG00000129244	2287.23	1.01585	0.164273	44.6695	1.08767e-09	1.02538e-07	1199.97	1666.47	1176.25	1334.6	2656.72	2851.26	2584.48	2898.62	1661.99	1596.09	1651.36	1882.26	2271.15	2562.62	4026.86	4574.99
228	ENSG00000237187	195.086	2.26245	0.539065	44.6443	1.10116e-09	1.03355e-07	72.0581	87.9215	54.5569	187.357	255.86	332.11	259.872	347.696	89.4146	285.587	76.8351	130.557	54.7412	69.8593	351.872	465.072
229	ENSG00000271447	36.4831	4.3229	0.916624	44.3777	1.25457e-09	1.17239e-07	1.00081	16.939	5.45569	24.8098	7.45224	20.5127	8.3064	20.086	3.35305	11.2732	4.72832	8.81058	3.64941	9.9799	146.702	290.67
230	ENSG00000152784	51.7018	2.87162	0.496299	44.084	1.44847e-09	1.3477e-07	52.042	58.8832	53.4658	58.1747	4.96816	13.6751	5.93314	15.9303	54.7664	47.911	52.0115	58.4702	23.1129	18.8509	144.576	164.458
231	ENSG00000171812	21.7786	5.23155	1.02115	43.9821	1.52242e-09	1.41038e-07	5.00404	12.0993	4.36455	5.13306	7.45224	13.6751	5.93314	4.15573	4.47073	22.5464	7.09247	13.6164	2.43294	8.87102	83.9815	147.63
232	ENSG00000095303	66.384	2.21302	0.502684	43.7851	1.67644e-09	1.54637e-07	50.0404	90.3413	42.5544	78.707	34.7771	32.2342	21.3593	18.7008	72.6494	138.097	44.919	52.0625	38.927	37.7018	139.261	169.812
233	ENSG00000255571	2808.89	-2.38719	0.438948	43.7263	1.72535e-09	1.58465e-07	689.556	1518.86	708.149	1374.81	5922.04	5633.17	6659.36	6933.83	856.145	635.995	498.837	503.805	5538.59	5477.86	1025.85	965.33
234	ENSG00000240583	68.5411	2.38076	0.482465	43.645	1.79537e-09	1.64192e-07	25.0202	84.695	22.9139	74.4294	21.1147	32.2342	20.1727	42.2499	41.3543	87.3672	18.9133	57.6693	36.4941	63.206	155.206	313.617
235	ENSG00000127863	565.402	1.06455	0.456702	43.5276	1.90141e-09	1.7315e-07	726.586	552.534	756.159	1421.86	156.497	163.125	172.061	129.52	741.024	1189.32	510.658	378.054	268.84	200.707	909.977	769.51
236	ENSG00000127399	504.332	-1.1369	0.21723	43.3643	2.05945e-09	1.86725e-07	241.195	454.126	298.972	538.116	498.058	1067.64	493.637	1115.81	210.124	330.68	241.144	534.242	426.981	888.211	223.242	507.142
237	ENSG00000266524	47.3132	4.28633	0.790969	43.3559	2.06793e-09	1.86725e-07	17.0137	77.4354	24.005	67.5853	3.72612	12.6983	4.74651	5.54097	30.1774	62.9419	29.552	51.2616	10.9482	6.65327	153.08	199.644
238	ENSG00000189334	24.5075	7.55107	1.46615	43.2443	2.18398e-09	1.96374e-07	4.00323	4.83971	0	5.13306	0	1.95359	0	3.46311	2.23537	9.39432	1.18208	2.40289	2.43294	1.10888	108.432	245.54
239	ENSG00000185483	117.797	2.3861	0.452606	43.1704	2.26426e-09	2.02741e-07	248.2	102.441	233.504	77.8515	28.5669	19.5359	41.532	6.92621	336.422	159.703	230.505	105.727	42.5765	12.1977	173.278	65.7832
240	ENSG00000168056	1899.76	0.885299	0.218558	42.8704	2.62194e-09	2.3379e-07	1135.92	2280.31	1291.91	2417.67	979.969	1422.21	1213.92	1786.27	1496.58	2780.72	1270.73	1878.26	1468.28	1964.93	2831.98	4176.47
241	ENSG00000253507	25.2535	8.03418	1.74642	42.7678	2.75686e-09	2.448e-07	2.00161	3.22648	0	0	1.24204	2.93038	0	0.692621	2.23537	0	0	0	7.29882	13.3065	147.765	223.357
242	ENSG00000100234	482.689	2.39423	0.568352	42.6234	2.95849e-09	2.61619e-07	149.12	405.729	137.483	444.01	413.599	446.395	465.158	493.146	169.888	499.778	106.387	132.96	267.623	344.861	1564.82	1682.06
243	ENSG00000163453	95.1455	2.74735	0.62709	42.4983	3.14491e-09	2.76959e-07	24.0194	100.021	26.1873	107.794	14.9045	48.8397	7.11977	25.627	41.3543	51.6688	23.6416	32.8394	45.0094	79.8392	327.422	566.041
244	ENSG00000132274	116.678	1.88492	0.355202	42.4769	3.17806e-09	2.78731e-07	128.103	138.738	112.387	124.049	36.0191	33.211	26.1058	22.8565	150.887	116.49	135.939	113.737	98.5341	70.9682	336.989	221.827
245	ENSG00000146242	1853.7	1.44992	0.481729	42.4641	3.19798e-09	2.79334e-07	2261.82	2239.17	2377.59	4299.8	268.281	397.555	304.963	382.327	1717.88	6176.77	1427.95	1578.7	617.967	655.347	2248.37	2704.76
246	ENSG00000196141	1753.54	0.614821	0.110806	42.4493	3.22114e-09	2.80213e-07	1564.26	1953.63	1461.03	1804.27	2048.12	2707.67	2184.58	2746.94	1033.86	1181.81	878.285	1137.37	1329.6	1709.89	1932.64	2382.73
247	ENSG00000182871	769.208	1.15484	0.314097	42.3956	3.30679e-09	2.86499e-07	558.45	538.821	613.22	674.998	322.93	350.669	315.643	339.384	789.084	1593.28	635.958	889.869	621.616	677.524	1572.26	1813.63
248	ENSG00000177030	3545.42	0.530721	0.0904842	42.3645	3.35744e-09	2.89714e-07	1869.51	3128.07	1924.77	3370.71	2947.36	5030.49	3237.12	5488.33	2275.6	4110.95	2865.36	4860.24	2213.98	3989.74	3449.62	5964.85
249	ENSG00000128849	53.4113	3.27287	0.643444	42.3314	3.41222e-09	2.93259e-07	44.0355	45.9773	40.3721	41.92	8.69428	11.7215	10.6797	13.8524	69.2963	67.6391	48.4652	31.2375	36.4941	7.76214	215.801	160.633
250	ENSG00000106546	99.2965	2.4492	0.478095	42.0907	3.83828e-09	3.28557e-07	102.082	47.5905	92.7467	40.209	62.102	56.6541	47.4651	47.0982	128.533	124.944	117.026	89.7078	54.7412	53.2261	285.962	238.655
251	ENSG00000237172	39.928	3.46573	0.713337	42.0732	3.87121e-09	3.29965e-07	30.0242	64.5295	36.0076	84.6956	11.1784	19.5359	9.49303	15.2377	19.0006	46.9716	21.2774	26.4318	6.08235	12.1977	127.567	108.619
252	ENSG00000173482	1675.5	1.0044	0.171568	42.0656	3.88556e-09	3.29965e-07	1190.96	834.044	1103.14	686.975	1999.68	1080.33	1986.42	1104.04	2252.13	1440.15	2439.81	1242.29	2203.03	1235.29	3847.2	2162.43
253	ENSG00000259436	740.379	-1.67928	0.333833	42.0132	3.98624e-09	3.37176e-07	661.534	971.976	662.321	947.906	175.128	272.526	128.156	226.487	500.722	1575.43	920.84	1543.45	905.054	1594.57	298.719	461.247
254	ENSG00000181965	542.051	2.23874	0.432254	41.8331	4.35298e-09	3.66747e-07	991.8	1254.29	956.928	1281.55	1.24204	5.86077	1.18663	4.15573	726.494	1485.24	572.126	1066.88	18.2471	38.8107	88.2338	179.756
255	ENSG00000099937	12.6767	7.90585	1.62244	41.7284	4.58143e-09	3.84481e-07	7.00565	4.03309	1.09114	1.71102	9.93632	10.7447	5.93314	6.23359	1.11768	0	1.18208	8.00962	1.21647	1.10888	61.6573	81.8465
256	ENSG00000167470	6868.29	-0.581347	0.109404	41.6689	4.71666e-09	3.94283e-07	6449.2	7917.77	7163.32	8401.97	5530.8	7447.08	5930.77	8208.25	5380.52	7288.11	5926.94	7702.05	6717.35	8661.44	4870.93	6296.06
257	ENSG00000198682	140.353	2.15883	0.374166	41.6438	4.77491e-09	3.97599e-07	163.132	196.008	158.215	148.003	43.4714	80.0971	51.025	67.8769	179.947	155.006	172.584	173.809	54.7412	82.0569	271.08	248.599
258	ENSG00000197635	46.4165	1.98864	0.704445	41.5451	5.01076e-09	4.15621e-07	15.0121	10.486	16.3671	41.92	17.3886	20.5127	21.3593	17.3155	55.8841	36.6378	17.7312	28.8346	25.5459	17.742	204.107	195.82
259	ENSG00000138080	134.61	1.31156	0.308764	41.3142	5.60885e-09	4.63434e-07	56.0452	111.313	62.1949	159.125	81.9746	146.519	80.6907	150.299	67.061	149.37	68.5606	151.382	75.4211	130.848	239.188	423.766
260	ENSG00000164741	68.8781	2.14543	0.438362	41.2284	5.84884e-09	4.81405e-07	44.0355	30.6515	38.1898	28.2319	105.573	73.2596	97.3035	73.4179	48.0604	43.2139	31.9161	38.4462	59.607	32.1575	207.296	150.689
261	ENSG00000064309	1534.2	-0.10839	0.144402	41.0497	6.38228e-09	5.23298e-07	3440.78	1586.62	3261.41	1423.57	1259.43	493.281	1338.52	583.88	3540.82	1569.79	2284.96	885.864	1128.88	431.353	930.175	387.815
262	ENSG00000025039	996.278	0.628785	0.134718	40.9698	6.63628e-09	5.42048e-07	1003.81	1076.84	976.569	1158.36	899.237	953.351	806.907	892.789	1008.15	1054.04	991.764	1049.26	794.355	778.432	1240.59	1256
263	ENSG00000106689	2978.51	-0.583112	0.134574	40.6143	7.89431e-09	6.42351e-07	4792.87	6349.7	5018.14	7190.57	512.962	776.551	580.261	898.33	3459.23	5751.2	2644.31	3973.57	1296.76	2013.72	954.626	1443.41
264	ENSG00000178568	836.635	1.35087	0.399608	40.5901	7.98841e-09	6.47545e-07	607.49	350.879	580.485	708.363	2336.28	1202.43	2459.88	1222.48	558.841	446.23	479.924	230.677	288.303	169.658	1154.48	589.754
265	ENSG00000121440	496.72	1.72815	0.30735	40.5131	8.29433e-09	6.69806e-07	421.34	366.205	455.005	315.683	868.186	796.087	922.01	848.461	415.778	201.038	351.077	327.594	211.666	182.965	684.609	579.81
266	ENSG00000044115	9815	0.569922	0.114048	40.4935	8.37386e-09	6.73687e-07	14064.3	13406	12685.6	13580.4	5761.82	5872.49	5838.21	6123.46	12706.9	11417.9	10922.4	10537.5	6915.63	7187.74	9863.05	10156.6
267	ENSG00000142700	490.06	3.92753	0.933989	40.3492	8.98539e-09	7.20177e-07	182.147	575.926	235.686	631.367	19.8726	39.0718	7.11977	29.7827	311.833	3612.12	287.245	390.87	24.3294	63.206	520.898	909.491
268	ENSG00000143162	1069.04	0.935467	0.166309	40.3185	9.12096e-09	7.28316e-07	820.662	956.65	753.976	922.24	1116.59	1509.15	1039.49	1523.77	824.85	1037.13	886.559	1314.38	642.296	930.348	1165.11	1661.41
269	ENSG00000135919	1534.03	1.07017	0.198976	40.2616	9.37797e-09	7.46054e-07	1273.03	1526.93	1241.72	1420.15	1445.73	1933.08	1388.36	1803.59	1086.39	1004.25	1299.1	1657.99	1041.3	1448.19	2112.3	2862.33
270	ENSG00000074047	1280.02	2.37487	0.416058	40.1279	1.00101e-08	7.93395e-07	3385.73	2023.81	3434.9	1709.31	80.7326	48.8397	73.571	54.0245	2543.85	607.812	2015.44	1243.89	345.478	216.231	1667.94	1028.82
271	ENSG00000186340	161.937	1.72457	0.351084	39.8275	1.15908e-08	9.15292e-07	175.141	196.008	195.314	171.958	77.0064	107.447	86.6239	92.8113	141.946	128.702	118.208	99.3193	130.162	104.234	462.43	303.673
272	ENSG00000112309	151.063	2.05625	0.396387	39.8033	1.17286e-08	9.22764e-07	82.0662	95.9876	90.5645	101.806	161.465	155.31	172.061	149.606	133.004	67.6391	135.939	117.741	105.833	69.8593	388.016	390.11
273	ENSG00000175267	150.392	2.01025	0.42391	39.694	1.23714e-08	9.69772e-07	71.0573	112.927	46.9189	75.2849	131.656	131.867	126.969	83.1146	143.063	142.794	70.9247	70.4847	182.471	143.045	456.052	417.647
274	ENSG00000111011	4121.62	-0.482318	0.112971	39.6795	1.24589e-08	9.73071e-07	5282.26	4778.41	4314.36	4466.62	4013.03	4258.82	3811.45	3793.49	4040.42	3768.06	3850.03	3860.64	4735.72	4930.07	3007.39	3035.21
275	ENSG00000237149	138.247	1.35815	0.385514	39.6388	1.2709e-08	9.88993e-07	54.0436	132.285	67.6506	254.087	26.0828	54.7005	26.1058	45.0204	116.239	242.373	115.844	229.876	53.5247	111.997	233.873	448.243
276	ENSG00000103811	141.707	1.97175	0.434911	39.6302	1.27625e-08	9.89554e-07	68.0549	133.899	81.8354	170.247	58.3759	73.2596	67.6378	87.9629	93.8853	263.98	105.205	176.212	70.5553	77.6214	293.404	445.184
277	ENSG00000018625	3430.35	3.55408	0.644213	39.5954	1.29808e-08	1.00285e-06	1678.35	3530.57	1687.99	2616.15	663.249	405.37	671.632	474.446	4575.79	3517.23	3755.46	2523.83	1628.85	1087.81	15308	10760.9
278	ENSG00000112769	432.823	3.07727	0.543262	39.535	1.33691e-08	1.02544e-06	490.396	621.097	518.291	526.995	120.478	78.1435	141.209	84.4998	567.783	150.309	411.363	337.205	172.739	149.698	1497.85	1057.12
279	ENSG00000164929	1120.22	0.955967	0.178677	39.5382	1.33484e-08	1.02544e-06	1116.9	1326.89	972.204	1272.14	547.739	702.315	498.384	694.699	1371.4	2269.67	1446.86	1895.08	557.143	818.352	991.833	1441.88
280	ENSG00000099204	2996.4	0.620547	0.115613	39.5128	1.35148e-08	1.03292e-06	4549.67	2252.08	4108.13	2030.13	2131.34	1179.97	1963.87	1072.87	4780.33	2410.58	5468.3	2927.52	3459.64	1987.11	4952.78	2668.04
281	ENSG00000109107	392.651	1.42451	0.263136	39.3314	1.47656e-08	1.12449e-06	288.233	528.335	280.422	473.953	191.274	327.226	221.899	299.905	320.775	345.711	262.422	413.296	276.139	382.563	626.141	1044.12
282	ENSG00000116560	23972.5	-0.469967	0.112098	39.2199	1.55913e-08	1.17899e-06	31737.6	29006	29551.3	28569.8	22874.6	21261.9	25064	23764.5	24124.1	19877.4	21004.4	21070.1	25634.7	24993	18024.1	17001.9
283	ENSG00000047849	11069.3	0.518374	0.0974961	39.224	1.55597e-08	1.17899e-06	9311.51	9699.59	9030.26	9978.68	11849.1	12562.6	11699	12629.3	11086.3	10549.8	11363.3	11547.5	9117.44	9721.53	13202.1	13760.9
284	ENSG00000109846	69.1946	2.293	1.06152	38.9255	1.79994e-08	1.35629e-06	4.00323	45.9773	8.7291	200.189	11.1784	18.5591	2.37326	12.4672	6.7061	80.7912	2.36416	11.2135	10.9482	34.3752	205.17	452.068
285	ENSG00000151388	433.473	1.86637	0.328598	38.7972	1.9161e-08	1.43876e-06	773.624	387.177	714.695	323.383	135.382	91.8187	159.008	72.0326	828.203	227.343	771.898	390.069	322.365	164.114	1067.31	507.142
286	ENSG00000106018	102.6	2.83967	0.504204	38.4625	2.25584e-08	1.68794e-06	193.156	151.644	197.496	128.327	4.96816	6.83756	4.74651	6.92621	198.948	79.8517	150.124	136.965	30.4118	19.9598	182.846	148.395
287	ENSG00000137821	1686.76	-0.309152	0.118228	38.3947	2.33166e-08	1.73859e-06	1877.51	1909.27	1541.78	1652.85	1700.35	1703.53	1718.24	1595.11	1705.58	1585.76	1844.04	1802.97	1914.72	1864.02	1262.91	1309.54
288	ENSG00000099260	72.574	4.00893	0.745247	38.2295	2.52726e-08	1.8779e-06	43.0347	103.247	63.286	94.1062	28.5669	20.5127	37.9721	13.8524	71.5317	41.335	72.1068	64.8779	13.3812	14.4154	254.071	224.887
289	ENSG00000173706	968.571	0.917932	0.19723	38.0898	2.70547e-08	2.00336e-06	1923.55	675.14	1908.4	635.644	771.307	330.156	903.024	409.339	1589.34	604.994	1191.54	543.853	995.073	426.918	1798.69	790.163
290	ENSG00000104953	579.605	-1.538	0.300275	38.0304	2.78494e-08	2.0551e-06	115.093	198.428	159.306	177.091	812.294	1608.78	859.119	1701.77	117.357	274.314	121.754	273.929	733.532	1320.67	273.206	527.03
291	ENSG00000162761	85.5311	4.48479	1.03074	37.7409	3.2069e-08	2.35834e-06	53.0428	25.0052	44.7367	42.7755	9.93632	20.5127	9.49303	9.00408	27.9421	295.921	39.0086	40.0481	13.3812	16.6332	326.359	394.699
292	ENSG00000166145	60.9781	3.24233	0.701908	37.7033	3.26624e-08	2.39375e-06	10.0081	24.1986	4.36455	35.0759	23.5988	35.1646	20.1727	36.7089	23.4713	88.3066	37.8265	58.4702	18.2471	34.3752	186.035	339.625
293	ENSG00000164128	146.236	1.48588	0.299347	37.561	3.50079e-08	2.55689e-06	119.096	120.993	102.567	97.5282	167.675	154.333	109.17	131.598	157.593	117.429	166.673	177.013	100.967	114.214	260.449	242.48
294	ENSG00000163083	47.9892	4.10914	0.80482	37.5192	3.57282e-08	2.60063e-06	24.0194	98.4075	18.5493	89.8286	14.9045	42.9789	21.3593	26.3196	35.7658	91.1249	31.9161	56.0674	4.86588	9.9799	89.2968	112.443
295	ENSG00000091592	9714.54	-0.510584	0.0997456	37.3975	3.79111e-08	2.75016e-06	5532.46	12000.9	6004.53	13598.3	6212.68	14313.9	6830.23	15435.1	5667.77	11876.3	5945.86	13726.9	6346.32	15168.3	4919.83	11853.2
296	ENSG00000076344	228.285	1.12656	0.23857	37.1532	4.27038e-08	3.08737e-06	125.101	150.838	113.478	169.391	162.707	170.939	151.888	159.996	247.008	279.011	281.335	310.773	197.068	212.905	425.223	494.904
297	ENSG00000155366	1035.54	0.560341	0.146848	37.1181	4.34403e-08	3.13004e-06	568.459	1582.59	595.761	1855.6	301.816	817.577	344.122	887.94	632.608	1835.65	604.042	1561.08	486.588	1383.88	780.284	2330.71
298	ENSG00000176771	314.467	1.81995	0.327755	36.9766	4.65416e-08	3.34225e-06	632.51	374.271	567.392	327.661	216.115	99.633	262.245	105.278	575.607	175.674	500.019	209.852	152.059	83.1658	511.331	238.655
299	ENSG00000168938	86.9844	1.93354	0.5617	36.9687	4.67201e-08	3.34384e-06	37.0299	144.385	56.7392	203.612	17.3886	19.5359	4.74651	11.0819	64.8256	222.645	78.0172	135.363	18.2471	43.2462	103.117	231.771
300	ENSG00000178031	170.775	2.84627	0.553406	36.8037	5.06315e-08	3.61171e-06	127.103	159.711	133.119	115.494	204.937	103.54	177.994	83.8072	89.4146	29.1224	48.4652	42.451	143.543	60.9883	830.248	382.46
301	ENSG00000139438	1771.39	-0.893167	0.213138	36.7103	5.29865e-08	3.76715e-06	1098.89	1371.25	1265.72	1415.01	2890.23	3018.29	2986.74	3220.69	884.087	679.209	979.943	1216.66	2189.65	2425.12	1280.98	1419.69
302	ENSG00000175745	1612.36	2.31219	0.662743	36.6894	5.35296e-08	3.79316e-06	402.325	504.137	444.093	1488.59	1983.54	2627.58	2133.56	2944.33	517.487	2006.63	607.589	707.25	361.292	563.31	3687.75	4818.23
303	ENSG00000126016	2171.67	-1.10646	0.256899	36.6811	5.37472e-08	3.796e-06	4032.25	1524.51	3850.63	1455.22	2640.58	1473.01	2997.42	1566.02	2357.19	853.004	2269.59	1190.23	3803.9	2091.34	1739.16	902.606
304	ENSG00000082512	225.127	1.88886	0.367095	36.5732	5.66467e-08	3.98763e-06	255.206	275.057	225.866	273.763	59.6179	80.0971	77.1308	63.7212	444.838	280.89	393.632	298.759	91.2353	102.017	368.881	311.323
305	ENSG00000148700	1499.19	1.2884	0.252632	36.5255	5.79787e-08	4.06156e-06	2571.07	1688.25	2312.12	1593.82	798.631	647.615	783.175	592.191	2567.32	1213.75	2099.37	1387.27	941.548	808.372	2281.32	1701.18
306	ENSG00000125872	29.9299	5.02761	1.08622	36.522	5.80765e-08	4.06156e-06	1.00081	12.9059	4.36455	3.42204	17.3886	14.6519	7.11977	9.00408	6.7061	7.51546	4.72832	2.40289	15.8141	5.54439	198.792	167.518
307	ENSG00000197961	1589.26	-0.6971	0.127667	36.4899	5.89916e-08	4.11212e-06	1782.44	1452.72	1685.81	1598.09	1828.28	1614.64	1708.74	1527.92	1760.35	1551.94	1594.62	1547.46	1909.86	1640.03	1137.47	1087.72
308	ENSG00000063438	137.059	1.86408	0.371084	36.4206	6.1017e-08	4.23949e-06	59.0476	87.1148	70.924	88.1176	85.7007	67.3988	98.4902	106.664	136.357	110.853	148.942	119.343	107.049	97.5812	447.547	361.807
309	ENSG00000169710	18153.2	0.612169	0.148884	36.4117	6.12826e-08	4.24417e-06	27869.5	17598	30460.2	21708.6	14013.9	11365	16344.6	13562.2	21200.2	14946.4	19219.4	15418.5	13658.5	10460	24023	18602.9
310	ENSG00000080493	224.714	2.09309	0.386113	36.3827	6.21521e-08	4.2905e-06	260.21	189.555	270.602	134.315	248.408	169.962	300.217	186.315	205.654	62.0025	128.847	101.722	190.986	98.6901	665.474	382.46
311	ENSG00000170893	2388.76	1.71844	0.449512	36.3414	6.34163e-08	4.34971e-06	1225.99	2361.78	1385.75	2323.57	448.376	959.212	416.507	918.416	1751.41	10635.3	1711.65	4001.61	671.492	1549.1	2295.14	5564.8
312	ENSG00000174705	3961.19	0.623618	0.111202	36.348	6.3214e-08	4.34971e-06	5083.1	3061.93	5168.72	2943.81	4588.09	2458.59	4689.56	2710.92	5196.11	2636.99	5684.62	3047.66	4138.43	2258.78	6230.58	3481.15
313	ENSG00000178538	115.759	1.47491	0.35508	36.2676	6.57375e-08	4.49451e-06	187.151	210.528	217.136	202.756	40.9873	43.9557	48.6518	28.3975	144.181	99.5798	91.0201	73.6885	57.1741	60.9883	180.72	165.223
314	ENSG00000169908	79.5245	2.11357	0.621593	36.1545	6.94589e-08	4.73382e-06	30.0242	16.939	40.3721	34.2204	12.4204	6.83756	2.37326	4.84835	238.066	197.281	160.763	245.895	13.3812	22.1776	99.9274	146.865
315	ENSG00000140465	60.65	1.24667	0.528582	36.1411	6.99123e-08	4.7496e-06	14.0113	10.486	16.3671	34.2204	52.1657	60.5612	43.9052	63.7212	30.1774	42.2744	28.3699	44.0529	37.7106	52.1172	211.548	228.711
316	ENSG00000198838	737.437	-0.816898	0.182426	36.0775	7.21103e-08	4.88342e-06	969.782	304.902	946.017	242.965	1174.97	399.509	1118.99	373.323	1015.97	342.893	1017.77	325.191	1717.66	625.407	923.797	299.849
317	ENSG00000125740	45.8405	-4.04535	0.723882	35.8455	8.07321e-08	5.45006e-06	20.0161	57.2699	22.9139	56.4637	16.1465	15.6287	14.2395	10.3893	12.2945	41.335	10.6387	17.6212	187.336	223.993	9.56752	17.5932
318	ENSG00000143869	78.0585	3.86771	0.918179	35.8337	8.11997e-08	5.46438e-06	52.042	28.2317	53.4658	29.9429	40.9873	24.4199	32.039	28.3975	74.8847	308.134	96.9305	48.8587	10.9482	14.4154	272.143	133.096
319	ENSG00000180828	43.4772	4.01641	0.879645	35.7458	8.47473e-08	5.68524e-06	81.0654	99.2141	76.3797	92.3951	0	1.95359	0	0	59.2372	74.2151	57.9219	78.4943	1.21647	3.32663	21.2611	48.9549
320	ENSG00000011028	2595.23	0.753886	0.222469	35.6342	8.94782e-08	5.98385e-06	2023.63	3202.28	2311.03	3723.18	1517.77	1944.8	1639.92	2334.83	2325.9	2294.09	1490.6	2181.02	2131.26	2814.33	4227.78	5361.33
321	ENSG00000076685	1570.48	-0.750961	0.153012	35.5608	9.27312e-08	6.18208e-06	2349.9	691.272	2179	769.96	2845.51	880.092	2995.05	860.236	2148.19	670.754	2288.5	629.556	2824.64	800.61	1717.9	476.546
322	ENSG00000119408	1558.88	1.02292	0.205943	35.5154	9.48026e-08	6.29637e-06	3044.46	1222.03	3017	1370.53	943.95	371.182	1091.7	398.257	2453.31	1062.5	2243.59	1209.45	1394.07	693.049	2925.53	1501.54
323	ENSG00000125398	2743.95	-1.04455	0.227898	35.5104	9.50339e-08	6.29637e-06	2866.31	2713.47	3051.91	2394.57	2544.94	3017.32	3092.35	3257.4	2876.92	2099.63	2160.84	2193.03	3847.7	4054.06	1862.48	1870.23
324	ENSG00000143061	4456.48	0.964898	0.187895	35.3919	1.00674e-07	6.64945e-06	3080.48	2383.56	3225.4	2096	9007.27	5416.32	8891.41	5349.81	4238.25	2163.51	4267.31	2313.18	4206.55	2405.16	7718.86	4540.57
325	ENSG00000107821	124.11	1.22112	0.345658	35.2833	1.06142e-07	6.98904e-06	100.081	150.838	108.023	225.855	50.9236	73.2596	49.8384	88.6555	119.592	283.708	102.841	193.032	42.5765	66.5327	121.189	208.823
326	ENSG00000106477	1575.29	-0.381675	0.112197	35.0691	1.17795e-07	7.73256e-06	1883.52	1798.76	1736	1617.77	1632.04	1376.3	1670.77	1496.06	1421.69	1299.23	1513.06	1314.38	1958.52	1836.3	1368.15	1282.01
327	ENSG00000140092	159.691	1.11179	0.288271	34.9497	1.24844e-07	8.17023e-06	150.121	217.787	177.855	244.676	52.1657	45.9093	30.8523	45.0204	163.182	254.586	160.763	207.449	105.833	125.303	266.827	306.733
328	ENSG00000170345	809.23	-2.14341	0.394656	34.9104	1.27255e-07	8.30263e-06	234.189	513.01	194.223	670.72	852.039	1311.83	702.484	1020.92	220.183	547.689	235.234	398.879	1982.85	2862.01	495.385	706.022
329	ENSG00000073584	4159.35	-0.318438	0.106882	34.8279	1.32465e-07	8.6163e-06	3688.98	5447.1	3293.05	4959.4	2929.97	4886.9	3021.16	4862.2	3565.41	5362.28	3809.84	5949.55	3215.13	5368.08	2348.29	3842.2
330	ENSG00000125351	1694.47	-0.341736	0.153974	34.7094	1.40324e-07	9.09978e-06	1795.45	1885.87	1477.4	1684.5	1456.91	1910.61	1502.27	1946.96	1646.35	1874.17	1933.88	2419.71	1430.57	1900.62	978.013	1268.24
331	ENSG00000124193	9330.43	-0.537389	0.113292	34.691	1.41585e-07	9.15383e-06	11486.3	11383	11415.5	10665.7	8257.08	9079.3	8308.77	9192.47	8504.45	8549.77	7614.95	8106.54	10606.4	11443.6	7117.17	7555.89
332	ENSG00000160963	2170.82	0.5996	0.161433	34.6453	1.44767e-07	9.30332e-06	1860.5	2656.2	2072.07	3084.12	1520.26	2343.33	1445.31	2227.47	1475.34	2743.14	1513.06	2656.79	1379.48	1970.48	2341.92	3443.67
333	ENSG00000147202	154.674	1.61405	0.318988	34.6471	1.44638e-07	9.30332e-06	168.136	122.606	168.035	96.6727	170.159	109.401	157.822	119.823	221.301	124.005	169.037	145.775	113.132	77.6214	271.08	240.185
334	ENSG00000203780	209.964	1.15987	0.276664	34.6386	1.45238e-07	9.30567e-06	242.195	417.022	213.863	329.372	37.2612	67.3988	52.2116	65.1064	253.714	475.353	179.676	264.318	121.647	143.045	201.981	295.259
335	ENSG00000115738	1040.02	1.57908	0.341941	34.6154	1.46883e-07	9.38298e-06	871.703	1604.36	743.065	2216.63	334.109	475.699	337.002	500.073	720.905	1858.2	944.481	1515.42	391.703	652.02	1327.76	2147.13
336	ENSG00000084636	52.2737	2.79608	0.647818	34.3174	1.69794e-07	1.08142e-05	13.0105	34.6846	8.7291	29.0874	62.102	79.1203	48.6518	56.7949	7.82378	28.183	8.27455	10.4125	26.7623	43.2462	153.08	226.417
337	ENSG00000143772	501.274	1.58945	0.309814	34.2895	1.72111e-07	1.09293e-05	774.625	629.163	882.731	522.717	119.236	116.239	116.29	146.143	648.256	457.503	570.944	565.479	344.261	280.546	929.112	917.14
338	ENSG00000165929	39.5596	3.38921	0.716742	34.2755	1.73288e-07	1.09715e-05	9.00727	14.5191	10.9114	10.2661	13.6624	16.6055	18.9861	10.3893	17.8829	21.6069	35.4624	20.0241	23.1129	18.8509	245.566	146.1
339	ENSG00000039068	56.1842	3.58833	0.826704	34.2624	1.74391e-07	1.10087e-05	4.00323	18.5522	3.27341	14.5437	16.1465	16.6055	20.1727	19.3934	14.5299	30.0618	14.1849	8.00962	34.0612	34.3752	341.241	309.793
340	ENSG00000280237	1501.68	0.578356	0.125963	34.2502	1.7543e-07	1.10418e-05	836.675	889.701	811.807	774.237	2656.72	2426.36	2474.12	2452.57	1071.86	952.584	896.016	860.233	1490.18	1433.78	2016.62	1983.44
341	ENSG00000174576	95.1312	-2.91091	0.600978	34.1653	1.82822e-07	1.14733e-05	27.0218	106.474	26.1873	91.5396	69.5542	80.0971	48.6518	82.4219	38.0012	67.6391	40.1907	59.2712	308.983	391.434	37.207	47.4251
342	ENSG00000133065	1201.71	0.622351	0.154573	34.1542	1.8381e-07	1.15016e-05	1421.15	1030.86	1574.51	1030.89	1158.82	788.273	1216.29	868.547	1362.46	1163.02	1371.21	908.291	1205.52	833.876	1900.75	1392.92
343	ENSG00000171956	31.1928	5.10493	1.0214	34.0875	1.89873e-07	1.18463e-05	29.0234	26.6184	34.9164	13.6882	1.24204	5.86077	2.37326	6.23359	33.5305	62.9419	53.1936	49.6597	1.21647	4.43551	75.4771	98.6748
344	ENSG00000141338	40.2721	3.89176	0.877224	33.96	2.02012e-07	1.2567e-05	15.0121	17.7456	22.9139	17.9657	4.96816	7.81435	2.37326	6.23359	74.8847	24.4252	53.1936	31.2375	7.29882	11.0888	217.927	129.272
345	ENSG00000050555	65.9145	1.62498	0.664181	33.9116	2.06817e-07	1.28287e-05	75.0605	56.4633	99.2936	170.247	38.5032	53.7237	35.5989	29.0901	59.2372	161.582	47.2832	62.475	7.29882	16.6332	59.5312	82.6114
346	ENSG00000077327	121.713	1.62228	0.405212	33.8962	2.08374e-07	1.28878e-05	81.0654	91.9546	68.7417	85.5511	24.8408	46.8861	36.7855	35.3237	163.182	310.013	124.118	150.581	93.6682	102.017	271.08	261.603
347	ENSG00000198015	2500.39	-0.48664	0.100208	33.8873	2.09276e-07	1.29062e-05	2399.94	2395.66	2174.64	2415.96	2612.01	2841.49	2342.4	2620.88	2519.26	2671.74	2444.54	2598.32	2835.59	3089.33	1929.45	2115.01
348	ENSG00000131051	11026.7	-0.414664	0.0982184	33.8814	2.09877e-07	1.29062e-05	13787.1	13281.8	12116	12839.5	9869.25	10597.2	9739.85	10654.6	11468.5	11172.7	10495.7	10607.9	11533.4	11998.1	7914.46	8351.4
349	ENSG00000096070	2982.24	-0.667443	0.13726	33.844	2.13728e-07	1.31054e-05	4518.64	2047.2	4535.86	2145.62	3599.43	2016.1	3641.76	2002.37	3521.82	1938.05	3667.99	1927.92	4819.65	2558.18	3146.65	1628.52
350	ENSG00000196705	1356.06	-0.635158	0.1234	33.7977	2.18589e-07	1.33652e-05	1806.46	1161.53	1814.56	1127.56	1784.81	1220.02	1753.84	1133.13	1570.34	907.491	1424.41	847.418	1914.72	1229.75	1221.45	779.454
351	ENSG00000106823	22.9174	4.4811	0.900101	33.7869	2.1974e-07	1.33972e-05	22.0178	49.2038	15.2759	29.0874	12.4204	4.88397	2.37326	4.15573	5.58841	5.63659	5.91039	4.00481	6.08235	7.76214	107.369	84.9062
352	ENSG00000184232	291.912	0.734208	0.242392	33.7769	2.20806e-07	1.3424e-05	306.247	383.951	332.797	501.329	96.8791	148.473	106.797	180.082	305.127	458.443	199.771	371.646	160.574	266.131	300.845	551.508
353	ENSG00000137098	110.498	1.18669	0.30513	33.7611	2.22515e-07	1.34896e-05	79.0638	100.827	84.0176	107.794	55.8918	70.3292	52.2116	90.7334	127.416	148.43	94.5663	114.538	83.9364	103.126	193.476	261.603
354	ENSG00000168743	355.877	2.48522	0.472659	33.6816	2.3128e-07	1.39813e-05	37.0299	70.1758	33.8253	45.3421	802.358	647.615	920.824	732.101	64.8256	26.3041	52.0115	40.0481	237.212	198.489	1005.65	780.219
355	ENSG00000102158	1080.2	0.765455	0.173735	33.6721	2.32347e-07	1.40063e-05	1973.59	1575.33	1800.38	1626.33	403.663	420.998	482.958	510.462	1311.04	1244.75	1061.51	1105.33	689.739	734.077	1194.88	1148.15
356	ENSG00000198133	566.112	1.38324	0.293381	33.6641	2.33258e-07	1.40217e-05	55.0444	115.347	54.5569	99.2392	1097.96	1310.86	1046.61	1340.91	191.124	211.372	277.789	352.423	391.703	470.164	906.788	1135.91
357	ENSG00000104412	516.3	1.12348	0.207825	33.6573	2.34028e-07	1.40243e-05	584.471	546.081	416.815	515.017	385.032	453.233	350.055	423.884	524.193	527.021	562.67	583.1	413.6	441.333	662.285	872.01
358	ENSG00000083067	450.373	1.33261	0.354421	33.6521	2.34612e-07	1.40243e-05	1245	462.999	1220.98	420.911	136.624	67.3988	144.769	57.4876	608.019	480.989	456.282	223.468	336.962	164.114	770.717	409.233
359	ENSG00000144579	932.51	0.32767	0.145182	33.6388	2.36137e-07	1.40762e-05	877.708	1451.11	1031.13	1833.36	426.02	662.267	440.239	860.236	829.32	1457.06	696.245	1263.92	459.826	759.581	694.176	1177.98
360	ENSG00000182492	30.242	4.52346	0.891995	33.5726	2.43864e-07	1.44163e-05	11.0089	55.6567	6.54683	46.1976	2.48408	5.86077	2.37326	3.46311	15.6476	38.5167	17.7312	32.8394	3.64941	11.0888	89.2968	141.51
361	ENSG00000183307	2080.74	-0.457761	0.137253	33.5748	2.43602e-07	1.44163e-05	1201.97	1533.38	1248.26	1403.89	2669.14	3414.87	2589.22	3662.58	1479.81	1969.05	1899.6	2254.71	2019.34	2638.02	1417.06	1890.88
362	ENSG00000183579	661.434	0.636042	0.201242	33.5779	2.43233e-07	1.44163e-05	1126.91	599.318	1208.98	805.036	438.44	321.365	437.866	317.913	929.912	683.906	846.369	546.256	493.887	313.812	959.941	553.038
363	ENSG00000147862	886.306	0.955823	0.2365	33.5018	2.52399e-07	1.48388e-05	1023.83	1147.82	951.472	1110.45	725.351	648.591	729.776	712.015	1026.03	772.213	739.981	567.882	740.83	673.089	1415.99	1195.57
364	ENSG00000130813	152.289	0.769115	0.435864	33.5038	2.52143e-07	1.48388e-05	18.0145	35.4912	22.9139	73.5739	121.72	193.405	84.2506	155.147	103.944	290.284	122.936	213.056	99.7506	150.807	287.025	464.307
365	ENSG00000113240	1106.61	-0.830371	0.168968	33.4703	2.56285e-07	1.5026e-05	1167.94	1012.31	1061.68	974.427	1121.56	1202.43	1041.86	984.907	1032.74	1187.44	1108.79	968.363	1602.09	1571.28	847.257	820.76
366	ENSG00000186205	806.188	-0.795418	0.181698	33.3683	2.69311e-07	1.57285e-05	1045.84	1137.33	1003.85	1146.38	495.574	529.423	473.465	578.339	869.557	744.03	827.455	932.32	929.383	1058.98	554.916	572.161
367	ENSG00000215217	347.353	1.28636	0.289	33.365	2.69737e-07	1.57285e-05	227.183	389.597	220.41	344.771	248.408	402.439	201.727	345.618	231.36	638.814	248.237	482.98	160.574	318.248	342.304	754.977
368	ENSG00000124785	485.098	1.47732	0.308534	33.3436	2.72553e-07	1.58066e-05	423.341	585.605	388.445	517.584	45.9555	64.4684	46.2785	62.3359	614.725	1470.21	711.612	961.155	232.346	299.397	565.547	772.57
369	ENSG00000099954	1675.82	-0.642454	0.131994	33.3443	2.72462e-07	1.58066e-05	2292.85	866.309	2251.02	788.781	3208.19	1083.26	2929.79	1123.43	2281.19	802.275	1779.03	713.657	2976.7	1178.74	1832.71	705.257
370	ENSG00000170485	164.841	1.63159	0.341743	33.2903	2.79715e-07	1.61781e-05	121.098	135.512	127.663	123.194	252.134	193.405	257.498	178.004	184.418	113.671	184.404	116.94	96.1011	66.5327	279.584	207.293
371	ENSG00000059378	77.8259	1.9258	0.455273	33.2367	2.87082e-07	1.65594e-05	60.0484	104.054	61.1037	124.049	16.1465	18.5591	10.6797	11.7746	117.357	162.522	95.7484	173.809	25.5459	29.9397	108.432	125.447
372	ENSG00000197558	444.976	0.933294	0.306394	33.0732	3.1081e-07	1.78799e-05	308.249	391.21	403.721	354.181	537.803	377.043	525.676	393.409	475.015	480.989	328.618	249.9	446.445	309.377	909.977	628
373	ENSG00000173914	2421.15	-0.443675	0.131613	32.9326	3.32778e-07	1.90923e-05	1998.61	2357.75	2082.98	2201.23	2654.24	3179.47	2748.23	3438.86	1969.36	2093.99	2185.66	2712.06	2412.26	2867.56	1696.64	2139.48
374	ENSG00000076706	859.286	-0.0119275	0.177584	32.9211	3.34645e-07	1.91481e-05	687.555	848.563	767.07	920.529	1096.72	1107.68	1228.16	1161.53	520.84	618.146	338.075	336.404	986.557	982.466	1026.91	1121.37
375	ENSG00000128045	101.367	1.67294	0.379905	32.8718	3.42753e-07	1.95597e-05	59.0476	83.0817	51.2835	99.2392	58.3759	68.3756	41.532	72.7252	81.5908	171.916	101.659	152.984	52.3082	79.8392	148.828	299.084
376	ENSG00000082556	61.1311	2.43774	0.473374	32.8469	3.46928e-07	1.97454e-05	70.0565	54.8501	65.4683	42.7755	19.8726	17.5823	18.9861	13.1598	107.298	91.1249	174.948	136.965	19.4635	9.9799	79.7293	55.8392
377	ENSG00000113721	337.144	2.36568	0.582616	32.6771	3.76745e-07	2.13855e-05	185.149	456.546	213.863	446.577	202.452	137.728	198.167	144.065	205.654	262.102	144.214	111.334	234.779	190.727	1245.9	1015.05
378	ENSG00000108231	248.154	1.27906	0.620364	32.6218	3.86992e-07	2.19091e-05	58.0468	73.4023	60.0126	301.14	255.86	287.178	231.393	238.262	217.948	396.44	198.589	208.25	97.3176	105.343	585.745	655.537
379	ENSG00000169840	83.1841	-1.66192	0.431401	32.5518	4.00382e-07	2.26073e-05	48.0388	70.9825	44.7367	71.8629	68.3122	101.587	97.3035	153.762	12.2945	3.75773	4.72832	13.6164	177.605	311.595	52.0898	98.6748
380	ENSG00000152284	1289.66	-1.08604	0.239082	32.543	4.02085e-07	2.26438e-05	1562.26	2086.72	1684.72	2062.64	886.816	1307.93	1069.15	1506.45	994.738	912.188	666.693	938.728	1301.62	2035.9	647.402	970.684
381	ENSG00000113578	35.6917	4.01626	0.804836	32.5019	4.10186e-07	2.30393e-05	8.00646	15.3258	10.9114	12.8327	14.9045	2.93038	14.2395	9.6967	20.1183	8.45489	24.8237	17.6212	14.5976	9.9799	203.044	183.581
382	ENSG00000176903	8711.49	-0.287622	0.0870395	32.4782	4.14943e-07	2.32455e-05	7844.33	10303.7	7695.8	9824.68	7847.21	10198.7	8191.3	10940	7393.47	9182.01	7769.81	10126.6	7514.14	10383.5	5983.95	8184.65
383	ENSG00000173926	109.094	1.25949	0.327175	32.4591	4.18807e-07	2.34007e-05	64.0517	80.6619	74.1974	79.5625	173.886	187.545	136.462	185.623	38.0012	63.8814	37.8265	46.4558	71.7717	90.928	177.531	237.125
384	ENSG00000147854	2162.67	-0.569511	0.135158	32.4488	4.20909e-07	2.34569e-05	2812.27	1981.06	2565.27	1843.63	2834.33	2165.55	2692.46	2053.62	2389.61	1559.46	2230.58	1687.63	2648.26	2155.66	1656.24	1327.14
385	ENSG00000130829	101.909	1.15667	0.37287	32.4049	4.29964e-07	2.38993e-05	47.0379	59.6898	62.1949	113.783	80.7326	150.426	70.0111	154.455	55.8841	87.3672	68.5606	99.3193	38.927	88.7102	165.837	287.61
386	ENSG00000057704	344.636	1.59633	0.346182	32.3026	4.51865e-07	2.50516e-05	532.429	516.236	508.47	462.831	186.306	121.122	156.635	107.356	654.962	295.921	455.1	352.423	160.574	144.154	493.259	366.397
387	ENSG00000183690	45.7114	2.04152	0.502262	32.2861	4.55495e-07	2.51876e-05	48.0388	41.9442	46.9189	49.6196	21.1147	20.5127	16.6128	9.00408	57.0018	29.1224	48.4652	36.8443	35.2776	21.0687	143.513	106.324
388	ENSG00000137185	1470.89	-0.419081	0.128598	32.1772	4.80211e-07	2.64859e-05	1189.96	1376.9	1218.8	1280.7	1487.96	1702.55	1523.63	1848.61	1284.22	1485.24	1459.87	1815.78	1541.27	1845.17	1087.51	1386.04
389	ENSG00000231107	80.4077	-2.10446	0.422806	32.1638	4.83353e-07	2.65906e-05	104.084	136.319	115.661	142.015	22.3567	35.1646	32.039	38.7868	130.769	109.914	56.7398	96.1155	91.2353	121.977	26.5764	26.7722
390	ENSG00000131069	1282.97	0.606579	0.119751	32.0763	5.04314e-07	2.76726e-05	1193.96	1419.65	1070.41	1343.15	921.593	1128.2	1031.18	1309.75	1269.69	1728.55	1228.18	1642.77	964.661	1215.33	1344.77	1715.72
391	ENSG00000138670	755.733	-0.598046	0.20544	31.9853	5.27081e-07	2.87743e-05	507.409	558.987	452.822	473.953	860.733	925.024	700.111	813.83	566.665	441.533	619.409	676.813	1329.6	1525.82	754.771	884.248
392	ENSG00000130303	36.8972	3.30317	0.750312	31.9886	5.26246e-07	2.87743e-05	4.00323	25.0052	13.0937	33.3649	2.48408	4.88397	2.37326	5.54097	5.58841	21.6069	5.91039	37.6452	4.86588	19.9598	104.18	299.849
393	ENSG00000104267	480.925	1.47131	0.377863	31.9722	5.3045e-07	2.88846e-05	753.608	576.733	704.875	617.679	100.605	144.566	100.863	112.205	451.544	882.127	406.635	471.767	279.788	353.732	764.338	973.744
394	ENSG00000093167	2262.12	-0.455143	0.112786	31.9563	5.34568e-07	2.90349e-05	2066.67	2412.6	1937.86	2246.57	2525.07	2717.44	2463.44	2703.3	2097.89	2279.06	2114.74	2277.14	2469.43	2493.87	1574.39	1814.39
395	ENSG00000112559	679.161	1.5107	0.338243	31.8739	5.56358e-07	3.00658e-05	294.237	997.788	373.169	1087.35	217.357	515.747	262.245	568.642	453.779	657.602	358.17	919.505	319.932	615.427	940.806	2284.82
396	ENSG00000108039	1816.7	0.602514	0.117816	31.8783	5.55178e-07	3.00658e-05	1667.34	1876.2	1634.52	1862.45	1562.49	1648.83	1652.97	1674.76	1983.89	2256.52	2267.23	2314.78	1319.87	1347.29	1935.83	2062.23
397	ENSG00000163513	81.0284	1.5748	0.450047	31.7871	5.80298e-07	3.12806e-05	113.091	141.158	142.939	148.859	13.6624	9.76794	9.49303	8.31146	155.358	155.006	113.48	79.2953	27.9788	18.8509	90.3599	68.8429
398	ENSG00000134247	1670.33	0.841315	0.159757	31.7767	5.83237e-07	3.136e-05	2210.78	1482.57	2356.86	1328.61	1764.94	1209.27	1916.4	1349.92	1854.24	1044.65	1888.96	1319.18	1508.42	1031.26	2644.89	1814.39
399	ENSG00000180440	54.5268	2.57529	0.539075	31.7467	5.9179e-07	3.17401e-05	19.0153	20.1655	19.6405	11.1216	93.153	102.563	113.916	96.967	22.3537	15.0309	23.6416	24.0289	29.1953	26.6131	145.639	109.384
400	ENSG00000132002	4729.87	-1.96291	0.381091	31.6825	6.10496e-07	3.26615e-05	5264.25	4168.61	5430.59	4663.39	3331.15	5186.78	2742.3	4326.81	2547.2	4505.52	2348.79	3745.3	8332.82	13184.6	2187.77	3712.16
401	ENSG00000118137	214.874	6.64387	1.33569	31.6651	6.15693e-07	3.28574e-05	6.00484	28.2317	6.54683	33.3649	3.72612	49.8165	5.93314	15.2377	5.58841	19.7281	3.54624	162.595	8.51529	18.8509	864.266	2206.03
402	ENSG00000163359	167.27	8.97859	1.61919	31.6429	6.22365e-07	3.31309e-05	10.0081	41.1376	10.9114	17.9657	6.2102	15.6287	1.18663	10.3893	29.0597	58.2448	44.919	11.2135	1.21647	8.87102	1679.63	729.734
403	ENSG00000137843	381.965	1.19972	0.275271	31.5971	6.3633e-07	3.37902e-05	117.094	365.398	152.759	361.881	260.828	464.954	236.139	460.593	249.243	455.625	323.89	593.513	183.687	410.285	496.448	979.098
404	ENSG00000165124	88.9959	3.53977	0.801424	31.5329	6.56473e-07	3.47736e-05	156.126	38.7177	153.85	38.498	34.7771	36.1414	32.039	24.9344	92.7677	137.157	130.029	54.4654	25.5459	13.3065	312.539	143.04
405	ENSG00000080573	133.053	1.40087	0.323036	31.4676	6.77593e-07	3.58037e-05	240.194	397.663	284.787	400.379	26.0828	21.4895	18.9861	27.7049	39.1189	75.1546	36.6444	51.2616	53.5247	78.7303	163.711	213.413
406	ENSG00000123095	29.149	3.43202	0.83985	31.2822	7.41325e-07	3.90748e-05	9.00727	10.486	6.54683	11.9771	43.4714	61.538	35.5989	48.4835	23.4713	27.2435	36.6444	20.825	4.86588	6.65327	49.9637	69.6078
407	ENSG00000185585	102.654	1.51733	0.388529	31.2111	7.67354e-07	4.03474e-05	63.0509	80.6619	63.286	93.2507	50.9236	35.1646	46.2785	50.5614	62.5902	71.3968	54.3756	44.0529	108.266	116.432	376.322	325.856
408	ENSG00000139263	350.801	1.83528	0.36943	31.1788	7.79449e-07	4.08829e-05	943.761	509.783	923.103	414.923	60.8599	56.6541	65.2646	51.9466	557.724	282.769	470.467	341.21	115.565	104.234	398.647	315.912
409	ENSG00000083444	1195.43	0.637699	0.165002	31.1314	7.97566e-07	4.16561e-05	1501.21	1569.68	1681.44	1805.13	568.854	626.125	563.648	664.224	1058.45	1258.84	977.579	1338.41	878.291	1115.53	1546.75	1972.73
410	ENSG00000100968	1769.15	1.0941	0.249978	31.1301	7.98084e-07	4.16561e-05	1902.53	2512.62	2121.17	2030.13	517.93	730.642	555.342	877.551	2278.95	2407.76	1580.44	2396.48	1167.81	1571.28	2252.62	3403.13
411	ENSG00000119888	124.258	2.68356	0.550076	31.0808	8.17389e-07	4.24566e-05	25.0202	74.2089	15.2759	76.996	52.1657	117.215	59.3314	121.209	49.178	186.947	91.0201	168.202	58.3906	79.8392	289.152	523.971
412	ENSG00000165416	2606.18	-0.368982	0.104921	31.0841	8.16101e-07	4.24566e-05	2666.15	2819.94	2457.24	2669.19	2757.33	3168.72	2699.58	3010.13	2148.19	2531.77	2377.16	2628.76	2592.3	3076.03	1882.67	2213.68
413	ENSG00000197712	192.418	1.2847	0.310459	31.0605	8.25463e-07	4.27722e-05	182.147	175.843	125.481	221.577	108.057	126.983	104.423	107.356	242.537	254.586	204.5	198.639	143.543	163.005	344.431	375.576
414	ENSG00000135929	103.15	1.92892	0.399445	31.0201	8.4179e-07	4.35128e-05	104.084	152.451	105.84	144.581	27.3249	37.1182	17.7994	36.0163	84.9439	142.794	125.3	243.492	21.8965	70.9682	125.441	210.353
415	ENSG00000121898	39.3343	3.15477	0.848213	30.9826	8.57256e-07	4.42055e-05	10.0081	45.1707	14.1848	42.7755	43.4714	29.3038	15.4262	38.7868	44.7073	68.5785	23.6416	25.6308	9.73176	12.1977	87.1707	118.563
416	ENSG00000157741	2263.96	-0.564025	0.116908	30.967	8.63745e-07	4.4433e-05	2765.23	1103.45	2619.82	1036.02	4795.51	1711.34	4574.45	1575.02	2973.04	1106.65	2438.63	882.66	3875.67	1406.06	2455.66	904.136
417	ENSG00000143442	6535.61	-0.377002	0.0903736	30.9019	8.9145e-07	4.57483e-05	7536.08	5198.66	7264.8	4835.35	9238.29	6342.33	9328.09	6361.73	6706.1	4635.16	6599.55	4090.51	9180.7	6127.66	6575.01	4549.75
418	ENSG00000245526	3093.45	-0.995529	0.232032	30.8662	9.07003e-07	4.64351e-05	1659.34	2317.42	1739.27	1879.56	5373.06	5745.5	5953.31	5754.99	2737.2	2133.45	1857.05	1761.32	3662.79	3603.85	1716.84	1600.21
419	ENSG00000128294	452.086	0.357053	0.168724	30.8485	9.14832e-07	4.67241e-05	347.28	344.426	387.354	478.23	363.918	420.022	308.523	347.696	387.836	466.898	446.826	509.412	431.847	500.104	681.42	811.581
420	ENSG00000107562	77.664	1.64785	0.48492	30.8175	9.2866e-07	4.73174e-05	56.0452	62.1097	53.4658	51.3306	45.9555	69.3524	52.2116	54.0245	62.5902	150.309	42.5548	49.6597	48.6588	83.1658	166.9	194.29
421	ENSG00000088448	5034.54	-0.477169	0.110822	30.699	9.83592e-07	4.99973e-05	4617.72	5696.34	4774.82	5394.85	4877.49	6233.9	5262.7	6469.78	4708.8	5276.79	4134.91	4751.31	4701.66	6033.4	3404.97	4213.18
422	ENSG00000185522	171.72	0.705775	0.27945	30.6658	9.99563e-07	5.06888e-05	68.0549	102.441	88.3822	108.65	207.421	241.268	180.368	198.09	159.829	235.797	126.482	171.406	141.111	156.352	255.134	306.733
423	ENSG00000158445	1784.36	-0.439292	0.12022	30.5927	1.03558e-06	5.23908e-05	1398.13	774.354	1314.82	657.032	3924.84	1926.24	3785.34	1887.39	1742.47	904.673	1727.02	854.627	3154.31	1483.68	1978.35	1036.47
424	ENSG00000126970	2532.77	-0.18793	0.108123	30.5368	1.06401e-06	5.35763e-05	1804.46	2433.57	1745.82	2196.1	2823.16	3521.34	2769.59	3686.82	2086.71	2594.71	2547.38	3179.82	2183.56	2830.96	1714.71	2405.68
425	ENSG00000129474	1357.84	-0.841676	0.166527	30.5383	1.06323e-06	5.35763e-05	2565.07	2508.58	2762.76	3407.5	255.86	311.597	308.523	328.995	1331.16	1712.58	1208.08	1367.24	1029.13	1154.34	654.843	819.23
426	ENSG00000249464	45.3156	2.4517	0.628941	30.5181	1.07372e-06	5.39381e-05	46.0371	39.5243	38.1898	45.3421	16.1465	13.6751	11.8663	11.0819	72.6494	137.157	69.7427	52.8635	17.0306	9.9799	68.0357	75.7271
427	ENSG00000125257	808.67	0.734608	0.230588	30.3654	1.15616e-06	5.79436e-05	1722.39	1405.94	1599.61	1474.9	126.688	91.8187	150.702	94.8891	1162.39	890.582	885.377	536.645	655.677	403.631	1032.23	705.257
428	ENSG00000166405	2041.21	-0.659004	0.216567	30.3131	1.18584e-06	5.92918e-05	1737.4	1704.39	1645.44	1323.47	3185.83	2287.65	3188.47	2396.47	1700	970.433	1796.76	1275.93	3595.89	2554.85	1875.23	1421.22
429	ENSG00000135744	26.124	9.34005	1.9565	30.306	1.18992e-06	5.93572e-05	2.00161	6.45295	0	4.27755	0	11.7215	2.37326	2.07786	2.23537	2.8183	0	28.0337	1.21647	0	103.117	251.659
430	ENSG00000182175	5958.54	0.82329	0.171064	30.1271	1.29763e-06	6.45066e-05	6025.86	9435.83	6898.17	8991.42	4472.58	5919.37	4702.61	6716.35	3860.48	4127.86	3735.37	5400.89	3740.65	5074.22	6909.87	9325.15
431	ENSG00000184602	5961.03	0.518121	0.0978324	30.1247	1.29918e-06	6.45066e-05	5637.55	5890.74	5772.12	5404.26	6585.29	6734.02	7214.7	7717.88	5196.11	5206.33	5392.64	5680.42	4756.4	4849.12	6467.64	6871.28
432	ENSG00000204531	174.217	3.31043	0.711695	30.0889	1.32192e-06	6.54838e-05	5.00404	26.6184	1.09114	28.2319	2.48408	4.88397	2.37326	3.46311	2.23537	3.75773	3.54624	2.40289	86.3694	188.509	745.203	1681.3
433	ENSG00000095596	131.352	2.98726	0.808832	30.0125	1.3717e-06	6.77929e-05	102.082	205.688	94.929	219.011	7.45224	9.76794	8.3064	20.086	128.533	877.429	124.118	165.799	8.51529	6.65327	46.7745	76.4921
434	ENSG00000171540	67.6878	4.1092	0.838958	30.0014	1.37911e-06	6.80021e-05	47.0379	25.8118	49.1012	17.1102	8.69428	20.5127	10.6797	13.1598	16.7652	5.63659	26.0057	27.2327	19.4635	29.9397	267.89	497.963
435	ENSG00000131981	141.818	2.51104	0.494375	29.9807	1.39302e-06	6.85304e-05	120.097	95.181	104.749	111.216	26.0828	27.3502	29.6657	55.4097	139.71	104.277	131.211	187.425	66.9059	102.017	330.611	637.179
436	ENSG00000161905	67.9411	3.20857	0.777143	29.9587	1.40797e-06	6.91069e-05	33.0266	122.606	29.4607	107.794	8.69428	8.79115	11.8663	21.4713	63.7079	196.341	52.0115	51.2616	17.0306	27.7219	175.404	159.868
437	ENSG00000100697	4861.53	-0.563165	0.138203	29.9195	1.43496e-06	7.02702e-05	8860.15	3044.18	7953.3	2866.82	6784.02	2905.96	6908.55	2708.84	7435.94	2525.19	6895.07	2558.27	7143.11	2860.9	4630.68	1703.48
438	ENSG00000166987	1337.61	-0.850711	0.169777	29.9125	1.43982e-06	7.03474e-05	1650.33	1449.49	1901.85	1486.88	1210.99	1204.39	1250.71	1225.25	1356.87	1476.79	1283.74	1181.42	1505.99	1438.21	890.842	888.073
439	ENSG00000213085	47.667	2.21761	0.508554	29.7794	1.53566e-06	7.48005e-05	55.0444	55.6567	31.643	59.8857	9.93632	8.79115	7.11977	10.3893	59.2372	91.1249	46.1011	52.8635	30.4118	26.6131	103.117	114.738
440	ENSG00000149451	30.0118	2.93952	0.802683	29.7763	1.53795e-06	7.48005e-05	4.00323	20.1655	12.0025	14.5437	2.48408	11.7215	1.18663	6.23359	25.7067	46.0322	26.0057	30.4366	9.73176	18.8509	98.8643	152.219
441	ENSG00000086205	223.187	3.25246	0.630201	29.7098	1.58826e-06	7.70722e-05	163.132	204.075	168.035	188.212	45.9555	50.7933	59.3314	68.5695	270.479	62.9419	296.702	277.934	88.8023	79.8392	729.257	816.935
442	ENSG00000168306	41.0668	2.25699	0.634584	29.6632	1.62457e-06	7.86559e-05	32.0258	40.3309	56.7392	31.6539	9.93632	8.79115	2.37326	5.54097	50.2957	66.6997	35.4624	60.8731	15.8141	21.0687	92.486	126.977
443	ENSG00000170412	325.724	1.414	0.384272	29.6405	1.64252e-06	7.93451e-05	242.195	309.742	302.245	328.516	126.688	206.104	80.6907	181.467	243.655	574.932	262.422	591.11	141.111	289.417	453.926	877.364
444	ENSG00000109929	1757.37	0.605705	0.113095	29.5014	1.75693e-06	8.46811e-05	1946.57	1793.92	1873.48	1616.06	1341.4	1136.01	1488.03	1242.56	2076.65	1794.32	2264.86	1925.51	1632.5	1521.38	2312.15	2152.49
445	ENSG00000163406	131.263	2.10691	0.458251	29.4162	1.83093e-06	8.80493e-05	83.067	103.247	103.658	76.1404	70.7963	70.3292	65.2646	67.1843	159.829	68.5785	146.578	95.3145	121.647	77.6214	433.727	357.218
446	ENSG00000170382	2154.13	0.943765	0.24173	29.3904	1.8539e-06	8.89538e-05	1226.99	2819.13	1533.05	2669.19	1368.73	1999.5	1263.76	2035.61	1703.35	2228.33	1474.05	2207.45	1625.2	2258.78	3207.24	4845.77
447	ENSG00000007264	141.395	1.26496	0.4554	29.3344	1.90483e-06	9.11933e-05	34.0274	75.0156	30.5519	149.714	95.637	210.011	81.8774	196.704	64.8256	266.799	75.6531	170.605	55.9576	120.868	193.476	440.594
448	ENSG00000136720	4448.95	0.523716	0.126714	29.3075	1.92977e-06	9.21812e-05	4042.26	5130.9	4382.01	5069.76	3668.98	4459.07	3671.43	4508.27	3763.24	5372.61	3873.67	5126.16	3350.16	3920.99	4877.31	5966.38
449	ENSG00000034239	105.631	2.13373	0.479673	29.2938	1.94265e-06	9.25893e-05	58.0468	104.054	74.1974	63.3078	48.4395	58.6077	42.7186	42.9425	168.77	113.671	111.115	159.391	57.1741	77.6214	209.422	300.614
450	ENSG00000173599	1099.75	1.04044	0.208842	29.2863	1.94969e-06	9.27186e-05	1192.96	1439.81	1320.28	1357.7	701.752	860.556	765.375	973.826	1002.56	911.249	1080.42	1434.52	655.677	808.372	1311.81	1779.21
451	ENSG00000101638	267.029	1.98589	0.458154	29.2702	1.96496e-06	9.32374e-05	58.0468	80.6619	63.286	66.7298	714.173	371.182	793.854	451.589	126.298	124.944	117.026	89.7078	169.089	94.2546	572.988	378.636
452	ENSG00000105376	169.055	1.39767	0.438985	29.2629	1.97188e-06	9.33588e-05	29.0234	49.2038	33.8253	65.8743	253.376	339.924	219.526	270.815	62.5902	158.764	104.023	112.936	108.266	123.085	352.935	420.706
453	ENSG00000158089	319.474	1.11053	0.340208	29.2488	1.98542e-06	9.37927e-05	114.092	138.738	106.932	177.946	597.421	841.997	605.18	805.519	126.298	327.862	132.393	175.411	115.565	168.549	275.332	402.348
454	ENSG00000185668	778.76	-0.60933	0.216718	29.2333	2.0004e-06	9.42921e-05	225.182	431.541	201.861	474.808	1075.61	1859.82	1228.16	2094.49	160.946	240.495	237.598	359.632	789.489	1551.32	562.357	966.86
455	ENSG00000173065	1645.43	-0.493564	0.138057	29.1828	2.04986e-06	9.64112e-05	1262.02	1110.71	1272.27	1109.6	1895.35	1873.49	1874.87	1898.47	1597.17	1691.92	1907.88	1935.12	1999.88	2028.14	1421.31	1448.76
456	ENSG00000107742	2562.7	1.62276	0.360586	29.1769	2.05566e-06	9.6472e-05	718.58	1743.1	728.88	1681.93	2588.41	3076.9	2414.79	3134.11	1608.35	2125	1667.91	2236.29	1957.3	2324.21	5858.51	7139
457	ENSG00000122484	1554.69	-0.323626	0.137802	29.0056	2.23341e-06	0.000104584	2149.73	963.103	1770.92	877.754	2501.47	1170.2	2618.89	1073.56	1990.59	965.736	2264.86	1089.31	2237.09	1003.53	1461.7	736.619
458	ENSG00000173227	107.542	1.81223	0.377615	28.9743	2.2675e-06	0.000105949	56.0452	57.2699	37.0987	60.7413	105.573	131.867	102.05	146.143	51.4134	58.2448	68.5606	94.5135	62.04	127.521	229.62	331.976
459	ENSG00000166407	1185.16	-1.85012	0.440827	28.9159	2.33247e-06	0.000108747	794.641	1958.47	931.832	2121.67	1085.54	1829.54	1327.84	2318.9	308.48	211.372	267.15	482.179	1442.73	2613.62	434.79	833.763
460	ENSG00000092096	9923.89	0.359832	0.133093	28.8735	2.38072e-06	0.000110755	4803.88	8978.47	5314.93	9489.32	8720.36	13719.1	8076.19	13617.6	5984.07	11747.6	5540.4	9597.13	8557.87	13673.6	11662.8	19298.9
461	ENSG00000137642	683.463	0.89088	0.186437	28.8633	2.39254e-06	0.000111064	1149.93	375.884	1047.49	297.718	894.268	336.017	838.946	302.675	1089.74	319.407	975.215	314.778	838.148	310.486	1368.15	476.546
462	ENSG00000162951	405.578	0.690516	0.208391	28.8563	2.40062e-06	0.000111198	364.294	541.241	362.258	488.497	324.172	378.996	253.938	340.077	196.712	261.162	293.156	444.534	428.197	454.64	587.871	769.51
463	ENSG00000108679	2305.85	1.06426	0.278328	28.8226	2.44016e-06	0.000112785	1169.94	3465.23	1268.99	3478.51	737.771	1348.95	723.843	1302.13	1599.4	2902.84	1293.19	2497.4	1738.34	3000.62	3666.48	6699.94
464	ENSG00000054598	87.7039	2.94097	0.736111	28.7478	2.53e-06	0.000116685	137.111	74.2089	146.212	126.616	2.48408	6.83756	5.93314	9.00408	84.9439	254.586	118.208	100.12	14.5976	16.6332	152.017	153.749
465	ENSG00000174776	47.124	4.05108	0.84141	28.7423	2.53681e-06	0.000116748	101.082	36.2978	87.291	29.0874	9.93632	3.90718	5.93314	5.54097	105.062	9.39432	56.7398	28.8346	14.5976	5.54439	163.711	91.0256
466	ENSG00000185652	22.0216	2.7104	0.892707	28.7276	2.5549e-06	0.000117328	16.0129	17.7456	19.6405	28.2319	11.1784	6.83756	4.74651	4.15573	39.1189	70.4574	23.6416	39.2471	3.64941	3.32663	27.6395	36.7162
467	ENSG00000184985	2924.93	0.491866	0.138468	28.713	2.57302e-06	0.000117907	3127.52	2653.78	3410.9	2426.23	2382.23	1732.83	2366.14	1780.73	4373.49	2911.3	3489.5	2641.57	3353.81	2299.81	4405.31	3443.67
468	ENSG00000004866	1450.05	-0.626271	0.157585	28.6849	2.60822e-06	0.000119265	888.717	1295.43	848.905	1352.56	1639.49	2207.56	1619.75	2284.96	863.969	1504.03	1094.61	1456.95	1492.61	2231.06	954.626	1465.59
469	ENSG00000198431	4300.7	-0.553279	0.129486	28.6798	2.61459e-06	0.000119301	5946.8	4964.74	5448.05	5042.38	4070.16	3243.93	4296.78	3219.3	4326.55	3535.08	4156.19	3052.47	5797.7	4749.32	3887.6	3074.22
470	ENSG00000198712	90022.6	0.684876	0.163621	28.5703	2.7568e-06	0.000125523	64511	107343	65158.4	117351	51963.2	98206.9	54539.8	101026	73653	108700	65357.1	123625	49533.4	104883	91303.9	163206
471	ENSG00000095739	187.392	1.97201	0.700662	28.4245	2.95816e-06	0.000134405	91.0735	126.639	84.0176	374.714	31.051	43.9557	20.1727	32.5532	89.4146	654.784	139.485	224.269	45.0094	97.5812	317.854	625.705
472	ENSG00000131941	337.253	0.657322	0.202553	28.3809	3.02126e-06	0.000136981	431.348	292.803	402.63	353.326	209.905	185.591	244.445	209.864	539.841	441.533	439.733	346.016	277.355	208.469	466.682	346.509
473	ENSG00000198719	3465.2	-0.820532	0.19033	28.3449	3.07424e-06	0.000139088	3813.08	4362.19	4454.03	3969.57	3214.4	3776.29	3531.41	4273.47	3092.63	2771.32	2322.79	2692.03	3772.27	4534.2	2288.76	2574.72
474	ENSG00000138119	253.172	1.46459	0.383021	28.3335	3.09122e-06	0.000139561	346.279	185.522	322.977	250.665	60.8599	44.9325	53.3983	34.6311	475.015	156.885	397.179	186.624	253.026	115.323	807.924	359.513
475	ENSG00000250049	49.4275	-2.66656	0.578758	28.2938	3.15117e-06	0.000141968	93.0751	24.1986	91.6556	27.3763	28.5669	10.7447	20.1727	11.7746	91.65	43.2139	80.3814	49.6597	128.946	59.8794	18.072	11.4738
476	ENSG00000162946	102.605	1.60428	0.332441	28.2528	3.21431e-06	0.000144509	114.092	64.5295	79.6531	49.6196	99.3632	84.9811	86.6239	72.0326	130.769	102.398	140.667	99.3193	93.6682	67.6415	204.107	152.219
477	ENSG00000184261	171.342	2.12442	0.491033	28.2439	3.22807e-06	0.000144823	136.11	201.655	149.486	217.3	171.401	156.287	153.075	139.217	95.003	40.3956	102.841	80.0962	82.72	108.67	433.727	473.486
478	ENSG00000161638	474.702	0.80474	0.225483	28.1775	3.33347e-06	0.000149239	538.434	513.01	614.311	631.367	119.236	145.542	138.836	123.979	717.552	610.631	586.311	730.477	358.859	333.772	677.168	755.742
479	ENSG00000111962	301.998	0.880536	0.21228	28.0923	3.47354e-06	0.000155185	526.425	417.829	504.106	363.592	139.108	120.146	155.448	107.356	515.252	415.229	397.179	339.608	177.605	134.174	271.08	247.834
480	ENSG00000115902	3306.77	0.709023	0.15315	28.0698	3.51161e-06	0.000156559	2273.83	3128.07	2431.06	3031.07	3113.79	3374.82	3110.15	3614.79	2691.38	2801.39	3011.94	3183.82	2979.14	3473	4992.12	5697.89
481	ENSG00000145147	4942.44	0.638187	0.241899	28.0291	3.58132e-06	0.000159005	10348.3	5271.25	9982.82	5713.96	2577.23	1472.03	2758.91	1615.19	5651	5060.72	4942.27	2549.46	5105.53	3023.91	8355.63	4650.72
482	ENSG00000106624	1482.82	0.943431	0.226071	28.0315	3.5771e-06	0.000159005	1060.86	1389	1266.81	1225.09	976.243	1107.68	913.704	1120.66	1322.22	1106.65	1068.6	1401.68	1504.77	1778.64	2909.59	3572.94
483	ENSG00000124749	21.5886	5.31303	1.27652	28.0066	3.62042e-06	0.000160408	8.00646	32.2648	10.9114	32.5094	4.96816	8.79115	4.74651	5.54097	4.47073	18.7886	8.27455	4.00481	3.64941	1.10888	120.125	77.257
484	ENSG00000123358	545.649	-1.57495	0.296721	27.9832	3.66164e-06	0.000161899	238.192	358.945	343.708	632.222	499.3	597.798	469.905	538.859	376.659	720.544	440.915	583.1	881.941	1017.95	477.313	553.038
485	ENSG00000082497	418.199	-1.15459	0.249339	27.9459	3.72824e-06	0.000163999	283.228	218.594	272.785	273.763	874.396	814.646	812.84	734.871	211.242	135.278	212.774	156.989	562.009	568.854	282.773	276.136
486	ENSG00000197993	64.1313	1.87733	0.502199	27.9437	3.73214e-06	0.000163999	37.0299	30.6515	50.1923	25.6653	121.72	63.4916	111.543	60.9507	49.178	24.4252	37.8265	20.825	47.4423	34.3752	156.269	154.514
487	ENSG00000181513	251.77	0.51444	0.269728	27.9452	3.72954e-06	0.000163999	87.0702	163.744	103.658	189.923	258.344	485.467	283.604	400.335	128.533	272.435	100.477	152.183	205.583	311.595	304.034	581.34
488	ENSG00000162415	3228.42	-0.6913	0.216333	27.925	3.76614e-06	0.000165155	2871.32	2091.56	2728.94	1892.39	6349.31	3795.82	6875.32	4171.66	2496.9	1082.23	2517.83	1552.26	5218.66	3191.35	2987.19	1831.98
489	ENSG00000036672	140.209	0.899816	0.292311	27.9058	3.80123e-06	0.000166352	77.0622	152.451	97.1113	142.015	140.35	218.802	104.423	156.532	97.2384	142.794	95.7484	114.538	99.7506	137.501	192.413	274.607
490	ENSG00000076864	1007.22	0.56852	0.147504	27.8954	3.82037e-06	0.000166509	590.476	723.537	623.04	698.097	1316.56	1488.63	1165.27	1403.25	732.082	760	794.357	994.795	918.435	1013.51	1275.67	1617.81
491	ENSG00000123989	2392.4	0.772287	0.225556	27.8995	3.81271e-06	0.000166509	1158.93	2426.31	1317	2852.27	1307.87	2735.02	1235.28	2617.42	1431.75	4509.27	1719.92	3777.34	1306.49	2431.77	2508.82	4942.92
492	ENSG00000144040	1212.52	0.635907	0.129496	27.8768	3.85489e-06	0.000167672	1532.24	1834.25	1559.24	1875.28	684.364	812.693	714.35	961.358	1061.8	1255.08	1089.88	1472.17	763.943	995.772	1218.26	1569.62
493	ENSG00000273749	2674.54	0.408756	0.165083	27.8428	3.91875e-06	0.000170104	4477.61	3061.12	4586.05	4466.62	1355.07	1082.29	1588.9	1374.85	3721.88	3164.95	3348.83	2750.5	1609.39	1372.79	2611.93	2219.8
494	ENSG00000102241	6847.21	-0.263012	0.122459	27.6396	4.32287e-06	0.000187266	6433.19	9020.42	5236.37	8692.84	5931.98	9736.69	6359.14	10282	4895.45	7085.2	5172.78	8020.03	4884.13	8214.57	3750.47	5840.17
495	ENSG00000129038	797.252	-1.11304	0.22138	27.5955	4.41612e-06	0.000190919	446.36	521.882	501.923	628.8	889.3	1437.84	817.587	1284.12	404.601	683.906	382.994	641.571	1003.59	1674.41	536.844	900.312
496	ENSG00000121390	3472.52	-0.245447	0.106397	27.4459	4.74687e-06	0.000204805	3621.92	3911.29	3228.68	3864.34	2736.21	2938.2	2903.68	3246.32	3914.12	4431.3	4500.17	4853.83	2990.08	3372.1	2276.01	2772.07
497	ENSG00000071054	13959.3	-0.160802	0.0935649	27.4047	4.84246e-06	0.000208201	17668.3	10180.3	16271	9201.02	20335.9	11003.6	22092.6	11895.8	17983.5	9384.93	19775	9959.16	17054.9	9156	13916.5	7470.21
498	ENSG00000172159	409.872	-0.0832804	0.185992	27.4035	4.84506e-06	0.000208201	367.296	237.146	330.615	196.767	525.383	357.507	454.479	315.143	459.368	273.375	664.328	402.884	633.781	452.422	518.772	368.692
499	ENSG00000134438	58.2031	3.97609	1.15573	27.3855	4.88745e-06	0.000209602	24.0194	91.9546	27.2785	112.927	2.48408	3.90718	3.55989	2.07786	10.0591	235.797	13.0029	20.825	8.51529	9.9799	125.441	239.42
500	ENSG00000105612	310.421	0.179014	0.255543	27.3632	4.94028e-06	0.000211444	164.132	258.118	196.405	472.242	177.612	323.319	194.607	341.462	224.654	522.324	178.494	363.637	204.367	358.167	312.539	674.66
501	ENSG00000135439	2422.82	1.06648	0.244787	27.2923	5.11253e-06	0.00021838	696.562	1126.04	792.166	1082.22	3690.1	3833.92	3710.59	3973.57	1680.99	1527.52	1747.11	1879.86	1974.33	2143.46	4276.68	4630.06
502	ENSG00000136068	2415.23	0.40219	0.18934	27.2149	5.30714e-06	0.000226241	3530.85	1290.59	3742.6	1634.03	2423.22	1136.99	2483.61	1151.83	3667.12	2006.63	3306.27	1346.42	3137.28	1235.29	4577.53	1973.5
503	ENSG00000143013	2859.69	0.423137	0.145379	27.1232	5.54742e-06	0.000236013	1669.35	2326.29	1732.73	2845.43	4179.46	5910.58	4193.54	6079.83	1527.87	2158.81	1482.33	1900.68	1479.23	2422.9	2437.59	3408.49
504	ENSG00000067182	906.078	0.493811	0.127357	27.1117	5.57833e-06	0.000236858	1007.81	1748.75	1100.96	1829.94	140.35	254.943	149.515	275.663	841.615	1456.12	794.357	1428.12	502.402	884.884	765.401	1316.43
505	ENSG00000183379	121.937	1.94274	0.442417	27.1027	5.60247e-06	0.000237411	15.0121	29.0383	12.0025	19.6767	147.803	219.779	155.448	256.962	23.4713	25.3647	36.6444	49.6597	82.72	176.312	274.269	426.826
506	ENSG00000106772	735.658	0.989168	0.211758	27.0803	5.6634e-06	0.000239519	1133.91	714.664	903.462	515.873	717.899	533.33	607.554	449.511	1115.45	578.69	875.921	513.417	706.769	522.281	1151.29	730.499
507	ENSG00000123405	20.3937	2.59786	0.742898	27.0263	5.81314e-06	0.000245367	16.0129	31.4581	17.4582	23.9543	3.72612	7.81435	1.18663	2.07786	19.0006	46.0322	9.45663	27.2327	8.51529	9.9799	35.0809	67.313
508	ENSG00000099337	19.7379	3.58525	0.910411	26.9608	5.99969e-06	0.000252743	8.00646	8.06619	4.36455	8.55511	9.93632	11.7215	7.11977	20.086	4.47073	15.9703	2.36416	8.00962	8.51529	11.0888	65.9096	121.622
509	ENSG00000153179	139.284	0.236177	0.346776	26.9423	6.05362e-06	0.000254514	235.19	196.815	253.144	349.048	23.5988	27.3502	21.3593	17.3155	211.242	279.951	125.3	140.969	63.2564	68.7504	102.054	113.208
510	ENSG00000110195	21.139	5.29629	1.39474	26.8448	6.34534e-06	0.000266256	3.00242	16.1324	3.27341	11.9771	1.24204	0.976794	0	0.692621	0	23.4858	2.36416	0.800962	2.43294	6.65327	94.6121	170.577
511	ENSG00000198722	4630.35	-0.289079	0.109953	26.8257	6.404e-06	0.000268191	5854.72	3611.23	5463.33	3189.34	6709.5	4032.21	6782.77	4362.13	5010.57	3447.72	5523.86	3428.12	5898.66	3689.24	4254.36	2827.91
512	ENSG00000069956	4006.19	-0.274684	0.138647	26.8077	6.4601e-06	0.000270012	5614.53	3257.93	4488.94	3039.63	5156.95	3767.5	5117.93	3712.45	4666.32	3227.89	5535.68	3574.69	4373.21	3178.04	3163.66	2223.62
513	ENSG00000162631	180.563	1.55765	0.352446	26.7693	6.58071e-06	0.000274517	95.0767	126.639	65.4683	118.916	218.599	191.452	193.42	199.475	128.533	104.277	100.477	112.135	177.605	179.638	425.223	452.068
514	ENSG00000223756	109.257	0.792055	0.312334	26.7516	6.63718e-06	0.000276334	128.103	129.866	139.666	122.338	90.6689	61.538	67.6378	56.1023	148.652	131.52	93.3842	67.2808	105.833	79.8392	190.287	135.391
515	ENSG00000015133	1462.3	0.657265	0.149563	26.7149	6.75595e-06	0.000280733	2413.95	1396.26	2447.42	1298.67	1374.94	734.549	1497.52	797.207	2086.71	1302.05	2125.38	1152.58	1268.78	615.427	1931.58	953.856
516	ENSG00000187634	435.25	-2.04081	0.397992	26.7094	6.77392e-06	0.000280934	415.335	535.595	486.648	1187.45	109.299	194.382	112.73	195.319	273.832	972.312	334.528	686.425	406.301	636.496	143.513	273.842
517	ENSG00000139626	7.74093	7.20121	1.83667	26.6986	6.80914e-06	0.000281848	3.00242	7.25957	2.18228	2.56653	2.48408	4.88397	1.18663	3.46311	2.23537	7.51546	3.54624	3.20385	1.21647	0	39.3331	39.7759
518	ENSG00000111057	228.222	1.71979	0.401764	26.6779	6.87751e-06	0.000284129	115.093	183.102	88.3822	188.212	40.9873	74.2364	34.4122	78.9588	154.24	620.025	183.222	434.922	126.513	232.864	319.98	776.394
519	ENSG00000132481	53.2661	3.1776	0.83392	26.6501	6.97052e-06	0.000287416	6.00484	41.1376	3.27341	59.0302	18.6306	46.8861	21.3593	48.4835	15.6476	71.3968	11.8208	49.6597	12.1647	27.7219	122.252	296.789
520	ENSG00000132429	48.9167	-1.55882	0.565152	26.6212	7.0684e-06	0.000290892	46.0371	33.878	25.0962	21.3878	14.9045	23.4431	20.1727	22.1639	49.178	90.1855	59.1039	91.3097	107.049	131.956	22.3242	24.4775
521	ENSG00000111266	2031.84	0.621164	0.183862	26.4838	7.55273e-06	0.000309704	1730.4	1605.17	1727.27	1748.66	2521.34	1797.3	2241.54	1753.02	1678.76	1397.87	1595.81	1192.63	2448.75	1956.06	4059.82	3055.09
522	ENSG00000125864	146.266	-1.62434	0.37864	26.4833	7.55446e-06	0.000309704	158.128	385.564	134.21	409.79	54.6497	106.471	67.6378	101.123	45.825	82.67	47.2832	72.0866	173.955	335.99	47.8376	117.033
523	ENSG00000119919	34.984	3.16811	0.70693	26.4434	7.70148e-06	0.000315127	38.0307	70.1758	29.4607	76.996	1.24204	4.88397	1.18663	2.07786	12.2945	7.51546	10.6387	12.0144	7.29882	24.3953	92.486	169.047
524	ENSG00000114853	519.24	1.13024	0.275998	26.4016	7.85831e-06	0.000320931	517.417	548.501	532.475	591.158	484.395	340.901	479.398	357.393	612.49	520.445	674.967	484.582	396.569	260.586	833.437	673.13
525	ENSG00000136928	1042.82	0.912993	0.218263	26.3575	8.02718e-06	0.000327203	454.367	230.693	452.822	241.254	2229.46	1348.95	2157.29	1369.31	591.254	488.505	922.022	571.887	1147.13	777.323	2244.11	1458.7
526	ENSG00000176454	2458.02	0.395617	0.126939	26.3355	8.11264e-06	0.000330058	1191.96	1575.33	1394.47	1578.42	2911.34	3781.17	2732.81	3623.1	1647.46	2221.76	1632.45	2229.08	2279.67	2992.86	3127.51	4409
527	ENSG00000140262	3426.92	-0.660423	0.162205	26.2966	8.2663e-06	0.000335671	6521.26	2917.54	5828.86	3031.07	4107.42	2438.08	4404.76	2451.19	4453.97	2210.48	3931.59	1913.5	4159.11	2435.1	2575.79	1451.05
528	ENSG00000085741	24.0489	3.2108	0.746041	26.2777	8.34199e-06	0.000338103	16.0129	32.2648	18.5493	20.5323	4.96816	12.6983	5.93314	12.4672	17.8829	32.8801	9.45663	32.8394	7.29882	11.0888	43.5854	106.324
529	ENSG00000138434	2395.57	0.624119	0.133477	26.246	8.4707e-06	0.000342671	2963.39	1844.74	2809.68	1674.23	3839.14	2441.01	3805.52	2326.51	2753.97	1451.42	2762.52	1682.02	1957.3	1316.24	2861.75	1839.63
530	ENSG00000169692	512.922	-0.00538839	0.205988	26.1887	8.70783e-06	0.000351599	288.233	781.614	390.627	1036.88	113.026	306.713	136.462	316.528	401.248	1297.36	328.618	838.607	256.675	575.507	312.539	826.114
531	ENSG00000179403	454.995	0.453971	0.234933	26.1699	8.78747e-06	0.000354147	228.184	619.483	280.422	794.769	172.643	336.994	141.209	351.159	405.719	997.677	339.257	757.71	232.346	440.224	372.07	810.051
532	ENSG00000126709	638.095	0.473871	0.187622	26.1004	9.08668e-06	0.000365517	419.338	1097.81	543.387	1277.28	199.968	475.699	186.301	477.216	396.777	813.548	308.523	853.826	311.416	862.707	540.033	1445.7
533	ENSG00000137877	173.468	1.34232	0.305302	26.0962	9.10512e-06	0.000365571	122.098	112.927	140.757	76.1404	147.803	146.519	141.209	128.135	192.241	155.946	250.601	183.42	165.44	133.065	381.638	297.554
534	ENSG00000257621	2111.03	-0.456119	0.133701	26.042	9.34632e-06	0.000374553	2443.97	3106.29	2297.94	2753.89	1865.54	2307.19	2067.11	2269.03	1979.42	2025.42	1775.48	2040.05	1900.13	2213.32	1290.55	1441.11
535	ENSG00000180626	679.632	-0.484425	0.149647	25.9851	9.60594e-06	0.000384238	1159.94	568.666	960.201	506.462	822.23	425.882	803.347	447.433	1000.33	481.929	917.293	458.951	920.868	516.737	574.051	309.793
536	ENSG00000118271	522.474	7.09841	1.85314	25.9615	9.71602e-06	0.000387916	12.0097	21.7787	17.4582	22.2433	4.96816	14.6519	3.55989	2.77049	10.0591	1112.29	9.45663	72.8876	18.2471	15.5243	2303.65	4718.03
537	ENSG00000087303	145.642	2.23759	0.541439	25.9306	9.86203e-06	0.000393012	118.095	116.96	113.478	102.661	105.573	102.563	107.983	103.201	98.3561	163.461	131.211	80.8972	87.5859	93.1457	568.736	236.36
538	ENSG00000143033	2775.83	-0.434159	0.117689	25.9234	9.89596e-06	0.000393631	3097.5	2660.23	2848.96	2536.59	3405.67	3102.3	3232.38	2938.79	2874.68	2341.06	2956.38	2358.03	3061.86	2871.99	2226.04	1900.83
539	ENSG00000031081	185.802	2.11447	0.758571	25.8913	1.00505e-05	0.000398488	173.14	141.965	153.85	434.599	49.6816	20.5127	59.3314	22.8565	333.069	299.679	287.245	143.372	64.4729	23.2864	485.817	279.961
540	ENSG00000180155	915.147	0.772175	0.206245	25.8903	1.00553e-05	0.000398488	531.429	972.782	588.123	975.282	624.746	843.95	562.462	822.141	715.317	1035.25	711.612	1043.65	849.096	1011.3	1438.32	1916.89
541	ENSG00000112562	41.4644	2.15689	0.829314	25.676	1.11494e-05	0.00044103	20.0161	37.1045	26.1873	54.7527	37.2612	42.0022	22.5459	39.4794	11.1768	82.67	15.367	10.4125	13.3812	23.2864	83.9815	143.805
542	ENSG00000114790	455.52	1.57915	0.379274	25.6287	1.14066e-05	0.000450372	938.757	399.276	863.09	393.535	320.446	262.758	295.47	234.799	711.964	347.59	562.67	402.083	270.056	151.916	603.817	530.09
543	ENSG00000139219	3909.19	-1.98726	0.469682	25.6225	1.14408e-05	0.00045089	10848.8	6285.17	12112.7	6129.73	1070.64	1177.04	1140.35	1444.12	4784.8	2838.02	3087.59	3798.96	2839.24	3341.05	702.681	946.207
544	ENSG00000143149	1324.48	0.723231	0.156372	25.6143	1.14858e-05	0.000451832	1688.36	1579.36	1539.6	1629.75	819.746	971.91	904.211	1038.93	1342.34	1278.57	1301.47	1416.1	1058.33	1126.62	1620.1	1876.35
545	ENSG00000133636	305.653	2.28848	0.54716	25.5062	1.20999e-05	0.000475114	106.086	288.77	113.478	243.821	428.504	912.326	390.401	754.957	111.768	61.0631	74.471	120.945	76.6376	158.569	381.638	667.011
546	ENSG00000122176	13.4586	4.81917	1.8242	25.4745	1.2286e-05	0.00048066	0	1.61324	1.09114	1.71102	0	3.90718	0	1.38524	2.23537	0.939432	0	0.800962	1.21647	3.32663	94.6121	102.499
547	ENSG00000125968	834.474	3.34529	0.791523	25.4749	1.22841e-05	0.00048066	950.767	2267.41	669.959	4523.08	28.5669	64.4684	30.8523	58.1802	152.005	1288.9	362.898	1076.49	42.5765	84.2747	464.556	1286.6
548	ENSG00000230635	64.8031	2.23044	0.491028	25.4428	1.24754e-05	0.000487179	29.0234	53.2368	31.643	40.209	114.268	110.378	105.61	150.299	34.6482	27.2435	33.0982	42.451	23.1129	28.8308	104.18	108.619
549	ENSG00000175899	239.543	4.64744	0.967146	25.4054	1.27021e-05	0.000495128	142.115	49.2038	122.207	33.3649	54.6497	40.0486	61.7047	39.4794	173.241	20.6675	152.488	134.562	71.7717	63.206	1458.51	1215.46
550	ENSG00000186635	584.231	0.191419	0.229709	25.3817	1.28477e-05	0.000499893	491.396	674.333	582.668	859.788	457.071	463.977	401.08	448.819	456.015	628.48	340.439	375.651	654.461	657.564	879.148	976.804
551	ENSG00000163631	277.66	6.08752	1.45389	25.3713	1.29124e-05	0.000501496	14.0113	61.303	7.63797	41.92	26.0828	146.519	15.4262	28.3975	17.8829	35.6984	13.0029	857.03	21.8965	47.6817	846.194	2261.87
552	ENSG00000105227	309.547	0.676484	0.276802	25.3223	1.32207e-05	0.00051254	222.179	403.309	228.048	591.158	131.656	224.663	125.783	204.323	257.067	529.84	206.864	434.922	182.471	278.328	350.809	581.34
553	ENSG00000101384	1096.28	1.17114	0.301256	25.2661	1.35837e-05	0.000525662	1984.6	777.581	2147.36	773.382	931.53	614.404	959.982	563.794	1448.52	886.824	1455.14	824.991	749.346	477.926	1893.31	1051.77
554	ENSG00000165194	3101.05	-0.881553	0.210523	25.1552	1.43288e-05	0.000553495	4493.62	2936.09	4854.47	2485.26	5638.86	2771.17	5373.05	2658.97	2493.55	947.887	2047.36	969.164	5234.47	2643.56	2724.62	1344.73
555	ENSG00000196628	2688.83	-0.853264	0.208965	25.1495	1.43679e-05	0.000554006	3453.79	1912.49	3288.69	2642.67	4889.91	3055.41	5419.33	3017.75	2845.62	1720.1	2140.75	1068.48	2985.22	1632.27	1879.49	1069.36
556	ENSG00000145908	2065.96	-0.138001	0.119441	25.1257	1.45337e-05	0.000559389	2159.74	1778.59	1857.12	1528.8	2579.72	2177.27	2577.36	2333.44	2130.3	1602.67	2321.6	1885.46	2515.66	2051.42	1898.62	1657.58
557	ENSG00000176533	787.715	0.614142	0.154121	25.1053	1.4677e-05	0.00056389	311.251	516.236	351.346	494.485	811.052	1096.94	767.749	1165.68	573.371	873.672	611.135	981.98	628.915	940.328	971.634	1507.66
558	ENSG00000161714	675.337	0.406896	0.228751	25.0843	1.48266e-05	0.000568621	395.319	486.391	474.645	658.743	614.81	850.788	619.42	825.605	374.424	752.485	367.627	508.611	638.647	793.956	1017.35	1426.58
559	ENSG00000107341	4927.69	-0.44559	0.120843	25.028	1.52336e-05	0.000583182	4428.57	5485.01	4502.04	5331.54	4395.58	5486.65	4435.62	5961.39	4176.78	5688.26	4439.89	5756.52	4459.58	6392.68	3329.5	4573.46
560	ENSG00000228252	162.093	-1.15176	0.285417	25.0203	1.52904e-05	0.000584312	170.137	184.716	165.853	117.205	149.045	168.985	126.969	111.512	166.535	164.401	148.942	133.761	293.169	286.09	110.558	95.6151
561	ENSG00000270189	470.241	-0.900918	0.215423	24.9383	1.59057e-05	0.000606742	227.183	458.16	249.871	390.968	562.644	1072.52	513.81	1031.31	296.186	434.018	174.948	320.385	445.228	735.186	213.675	397.759
562	ENSG00000170271	245.604	1.29349	0.317432	24.9326	1.59496e-05	0.000607335	236.191	374.271	284.787	278.896	101.847	105.494	123.409	88.6555	289.48	309.073	257.693	248.298	178.821	198.489	435.854	418.412
563	ENSG00000157856	234.522	0.880768	0.269378	24.82	1.6838e-05	0.000638888	128.103	233.919	126.572	227.566	137.866	209.034	156.635	205.016	176.594	379.531	147.76	254.706	192.202	297.179	351.872	527.795
564	ENSG00000125772	1872.66	-0.432451	0.157189	24.8217	1.68243e-05	0.000638888	2339.89	2624.74	1813.47	2163.59	1835.73	1919.4	1752.65	1843.76	2185.07	2025.42	2085.19	1911.9	1709.14	1717.65	1023.72	1011.23
565	ENSG00000188477	15.7797	4.55639	1.13101	24.8077	1.69384e-05	0.000641561	12.0097	18.5522	14.1848	11.1216	1.24204	0.976794	1.18663	0	7.82378	7.51546	5.91039	1.60192	4.86588	3.32663	125.441	36.7162
566	ENSG00000136770	862.44	-1.05638	0.237975	24.8014	1.69896e-05	0.000642363	1124.91	1272.04	1131.51	1449.24	545.255	759.946	506.69	808.982	717.552	905.612	606.407	960.354	739.614	1249.71	365.692	655.537
567	ENSG00000265179	197.704	-2.24334	0.522306	24.7929	1.70594e-05	0.000643865	272.22	166.163	288.06	168.536	33.5351	47.8629	49.8384	37.4015	283.891	527.021	406.635	376.452	229.913	185.183	44.6484	45.8952
568	ENSG00000181085	670.222	0.795724	0.263662	24.7842	1.71305e-05	0.000645409	539.435	864.695	603.399	772.526	213.631	340.901	207.66	387.868	809.202	962.918	459.829	845.015	487.805	858.271	801.545	1568.85
569	ENSG00000198642	3020.49	-0.188778	0.102469	24.7625	1.73102e-05	0.000651034	3435.77	2779.61	2978.81	2438.21	3444.18	2921.59	3340.36	2750.4	3415.64	2636.99	3695.18	2825.79	3560.61	3033.89	2856.44	2214.45
570	ENSG00000154358	3283.85	0.276894	0.148687	24.7482	1.74305e-05	0.000654406	3096.5	1747.14	3586.57	1677.66	6104.62	2664.69	6329.48	2954.03	4414.85	2368.31	3542.69	1760.51	3737	1689.93	4645.56	2222.09
571	ENSG00000158246	43.9701	1.64887	0.522936	24.7349	1.75421e-05	0.000656297	43.0347	42.7508	33.8253	79.5625	8.69428	12.6983	3.55989	6.23359	24.589	41.335	24.8237	39.2471	27.9788	41.0285	102.054	172.107
572	ENSG00000140807	298.953	1.33169	0.349163	24.7375	1.75202e-05	0.000656297	526.425	126.639	486.648	184.79	219.841	85.9579	227.833	74.8031	470.544	217.009	490.563	239.488	263.974	94.2546	841.941	232.536
573	ENSG00000125845	157.484	1.36022	0.35134	24.713	1.77278e-05	0.000662085	157.127	169.39	149.486	137.737	101.847	93.7723	64.0779	72.7252	131.887	226.403	190.315	178.615	142.327	117.541	296.593	289.905
574	ENSG00000129151	11.4971	5.4773	1.27589	24.6667	1.81271e-05	0.000675818	4.00323	14.5191	3.27341	11.9771	0	0.976794	1.18663	2.07786	3.35305	4.69716	3.54624	5.60674	1.21647	2.21776	40.3962	84.9062
575	ENSG00000141646	3121.41	-0.365624	0.0891942	24.6373	1.83856e-05	0.000684266	3376.72	3699.15	3313.79	3441.72	2923.76	3294.73	2947.58	3089.78	3135.1	3381.96	2944.56	3123.75	3120.25	3352.14	2342.98	2454.63
576	ENSG00000106799	4674.32	-0.420027	0.134965	24.6264	1.84825e-05	0.000684341	6563.29	5921.39	6207.48	5243.42	3418.09	3355.29	3682.11	3482.5	5924.84	4806.13	5662.16	4891.48	4618.94	4645.09	3427.3	2939.59
577	ENSG00000155465	34.6049	2.37031	0.584049	24.6262	1.84836e-05	0.000684341	14.0113	23.3919	10.9114	19.6767	21.1147	29.3038	29.6657	31.8606	25.7067	28.183	24.8237	21.626	23.1129	28.8308	91.4229	130.037
578	ENSG00000166676	230.477	-0.543983	0.231126	24.6322	1.84307e-05	0.000684341	169.136	220.207	180.038	199.334	237.23	252.99	191.047	245.188	201.183	205.736	262.422	328.394	291.953	303.832	192.413	206.529
579	ENSG00000154330	72.6801	3.77077	1.02083	24.594	1.87725e-05	0.000693838	30.0242	55.6567	30.5519	47.0531	26.0828	3.90718	22.5459	4.15573	87.1792	205.736	60.286	52.0625	23.1129	17.742	222.179	274.607
580	ENSG00000187889	33.9358	3.14717	0.964482	24.5734	1.89592e-05	0.00069953	50.0404	17.7456	49.1012	14.5437	17.3886	8.79115	13.0529	9.6967	51.4134	107.095	27.1878	23.2279	4.86588	11.0888	76.5401	61.1936
581	ENSG00000151655	71.2268	1.96085	0.518686	24.5523	1.91528e-05	0.000705456	24.0194	35.4912	22.9139	24.8098	74.5224	77.1667	48.6518	88.6555	36.8835	70.4574	27.1878	52.8635	53.5247	84.2747	214.738	203.469
582	ENSG00000180210	23.8442	3.32254	1.13278	24.537	1.92949e-05	0.000709468	3.00242	6.45295	2.18228	6.84409	7.45224	27.3502	2.37326	14.545	2.23537	3.75773	5.91039	60.8731	9.73176	12.1977	65.9096	150.689
583	ENSG00000206503	1261.82	0.727685	0.184561	24.5329	1.93329e-05	0.000709648	551.445	1488.21	685.235	1437.26	649.587	1352.86	646.712	1369.31	806.967	1432.63	841.64	1889.47	799.221	1719.87	1419.18	3099.46
584	ENSG00000159167	182.635	1.02387	0.261116	24.5105	1.9542e-05	0.000716014	331.267	229.08	231.321	195.912	116.752	91.8187	92.557	68.5695	231.36	132.46	299.066	201.842	149.626	121.977	243.44	185.111
585	ENSG00000277196	326.939	0.918754	0.237413	24.5072	1.95733e-05	0.000716014	292.236	547.694	354.62	565.493	125.446	253.967	117.476	261.811	191.124	332.559	179.676	418.102	177.605	326.01	339.115	748.092
586	ENSG00000167434	41.7223	4.44766	1.49019	24.4884	1.97514e-05	0.000721298	7.00565	104.054	8.7291	100.095	1.24204	1.95359	0	8.31146	7.82378	214.19	3.54624	1.60192	3.64941	5.54439	60.5943	139.216
587	ENSG00000078018	32604.4	-0.268005	0.119637	24.469	1.99362e-05	0.000726804	35213.4	19609.7	30889	16102.4	55130.4	30078.4	55293.3	28269.3	39969.4	20387.6	42745.2	20035.3	47612.6	26697.3	36232.2	17404.2
588	ENSG00000137509	2583.13	0.536923	0.131737	24.444	2.01775e-05	0.000734351	2387.93	3786.27	2449.6	3627.37	1371.21	2091.32	1473.79	2112.49	2481.26	3159.31	2230.58	3263.92	1789.43	2670.18	2496.06	3939.34
589	ENSG00000174136	1132.69	0.598269	0.147865	24.4313	2.03008e-05	0.000737584	838.677	995.368	781.255	1054.84	946.434	1156.52	948.116	1149.06	1057.33	1579.19	1164.35	1464.96	874.642	1114.42	1328.82	1669.06
590	ENSG00000100647	918.153	0.657828	0.149713	24.3948	2.06604e-05	0.000749378	1082.87	927.612	1175.16	864.066	863.217	597.798	1000.33	721.711	1095.33	847.368	1180.9	820.986	802.87	559.983	1238.46	911.785
591	ENSG00000152518	879.412	0.90863	0.32913	24.3624	2.09848e-05	0.000758573	983.794	1129.27	963.475	1347.43	368.886	450.302	384.468	439.815	820.379	1892.96	822.727	892.272	552.277	628.734	1133.22	1260.59
592	ENSG00000056487	5228.48	-0.51151	0.151114	24.3637	2.09724e-05	0.000758573	3284.65	4759.86	3487.28	4622.32	7001.38	8034.13	7714.27	9049.79	4067.25	4468.88	4379.6	5006.01	4788.03	5606.49	3364.58	4021.19
593	ENSG00000046653	5580.63	1.61437	0.365893	24.3495	2.11162e-05	0.000762034	4651.75	6609.44	4663.52	5602.74	5332.08	5025.61	5734.97	4943.93	5743.77	2896.27	5080.58	4092.92	3955.96	3683.69	11350.3	9922.55
594	ENSG00000162817	191.726	0.959104	0.265185	24.301	2.16137e-05	0.000778675	98.0791	170.197	94.929	167.68	106.815	136.751	80.6907	131.598	272.715	396.44	264.786	355.627	102.183	170.767	200.918	317.442
595	ENSG00000001460	312.196	0.697843	0.217239	24.2532	2.21166e-05	0.000794739	211.17	212.141	237.868	227.566	218.599	275.456	201.727	232.721	320.775	415.229	371.173	423.709	266.407	326.01	509.204	545.388
596	ENSG00000253457	358.521	-0.393263	0.210683	24.2516	2.21338e-05	0.000794739	134.108	257.311	129.845	249.809	443.408	773.621	412.947	710.629	181.065	253.647	248.237	398.078	339.395	546.677	244.503	413.057
597	ENSG00000172819	107.284	0.791356	0.660015	24.2389	2.22695e-05	0.00079827	40.0323	59.6898	46.9189	257.509	38.5032	63.4916	58.1448	75.4957	82.7085	251.768	68.5606	89.7078	43.7929	62.0971	201.981	276.136
598	ENSG00000171992	176.288	1.16157	0.402128	24.1958	2.27353e-05	0.000813603	45.0363	95.181	57.8303	117.205	155.255	225.639	142.395	181.467	62.5902	95.8221	56.7398	88.1058	187.336	209.578	538.97	561.452
599	ENSG00000251620	8.61476	6.04815	1.4548	24.1913	2.27852e-05	0.000814028	7.00565	12.0993	1.09114	5.13306	0	0	0	0	10.0591	12.2126	5.91039	3.20385	2.43294	1.10888	39.3331	38.246
600	ENSG00000085063	3637.23	0.582742	0.139862	24.1395	2.33597e-05	0.000833099	2903.34	3619.3	2867.51	3753.98	3170.93	4597.77	3113.71	4655.11	2736.09	3389.47	2845.26	4024.03	2645.82	3922.1	4005.6	5945.73
601	ENSG00000177875	4438.92	-0.16923	0.103461	24.1327	2.34358e-05	0.000833099	1580.27	3529.76	1696.72	3416.05	3988.19	7759.65	3914.69	8189.55	2723.79	5323.76	3415.03	6813.79	3295.42	6511.33	2954.24	5910.54
602	ENSG00000110906	3494.49	-0.330032	0.108114	24.1328	2.3435e-05	0.000833099	3083.49	3273.26	3168.66	3176.51	4131.02	3874.94	4073.7	3945.86	3624.64	3374.44	4175.1	3798.16	3494.92	3315.54	2723.55	2677.99
603	ENSG00000180573	545.528	-0.642483	0.177701	24.1236	2.35389e-05	0.000833994	278.224	532.368	278.24	558.648	428.504	1010.01	490.078	1156.68	285.009	577.751	273.06	571.086	436.713	941.437	279.584	631.06
604	ENSG00000148175	65.294	2.2986	0.620324	24.1269	2.35015e-05	0.000833994	31.025	95.9876	25.0962	94.9617	33.5351	40.0486	18.9861	22.8565	30.1774	81.7306	53.1936	69.6837	24.3294	59.8794	141.387	221.827
605	ENSG00000189127	18.6982	3.40861	0.960244	24.1184	2.3598e-05	0.000834161	15.0121	23.3919	22.9139	11.1216	17.3886	10.7447	8.3064	6.23359	54.7664	22.5464	24.8237	15.2183	3.64941	3.32663	32.9548	26.7722
606	ENSG00000077943	16.124	4.31212	1.11454	24.1129	2.36606e-05	0.000834161	4.00323	13.7125	4.36455	7.6996	8.69428	9.76794	5.93314	4.15573	20.1183	16.9098	17.7312	10.4125	3.64941	5.54439	83.9815	41.3057
607	ENSG00000100485	1452.72	-0.352925	0.138902	24.1159	2.36259e-05	0.000834161	1939.56	1315.6	1718.54	1097.62	1576.15	1051.03	1717.05	1051.4	1910.12	1198.72	2001.26	1093.31	2047.32	1292.95	1334.14	898.782
608	ENSG00000163017	62.4004	1.84098	0.577559	24.0653	2.4208e-05	0.000852058	44.0355	83.8884	41.4632	126.616	11.1784	27.3502	8.3064	13.1598	83.8262	90.1855	68.5606	106.528	26.7623	24.3953	86.1076	156.044
609	ENSG00000185189	1778.39	0.555255	0.175004	24.0594	2.42765e-05	0.000853064	1262.02	1090.55	1475.22	1023.19	2575.99	1674.23	2584.48	1607.57	2042.01	1236.29	1731.75	1122.15	2126.39	1445.98	3232.76	2223.62
610	ENSG00000084674	368.353	8.91592	1.82736	24.0546	2.43333e-05	0.000853659	4.00323	21.7787	5.45569	1.71102	14.9045	39.0718	9.49303	16.6229	5.58841	0.939432	5.91039	56.0674	29.1953	12.1977	4291.56	1379.15
611	ENSG00000115756	1243.68	0.733802	0.225316	24.0159	2.47904e-05	0.000865438	425.343	1067.96	481.192	1206.27	1141.43	1978.99	1007.45	1943.5	669.492	1356.54	769.533	1296.76	810.169	1459.28	1496.78	2788.14
612	ENSG00000146648	484.637	1.46397	0.375795	24.0169	2.47773e-05	0.000865438	1037.84	676.753	1032.22	541.538	129.172	99.633	132.902	56.1023	681.786	199.16	513.022	225.07	524.299	195.162	1191.69	517.851
613	ENSG00000165757	80.4089	1.41099	0.384565	24.0184	2.47602e-05	0.000865438	79.0638	62.1097	77.4708	58.1747	100.605	63.4916	72.3843	56.7949	93.8853	50.7293	75.6531	52.8635	77.8541	45.464	213.675	106.324
614	ENSG00000101000	34.4008	2.50037	0.638723	23.978	2.52461e-05	0.000879912	14.0113	32.2648	10.9114	39.3535	3.72612	7.81435	3.55989	4.15573	21.236	25.3647	22.4595	34.4414	17.0306	29.9397	96.7382	187.406
615	ENSG00000162913	107.496	1.278	0.404442	23.9204	2.59546e-05	0.000903136	41.0331	82.2751	44.7367	76.996	108.057	150.426	80.6907	122.594	118.474	150.309	100.477	103.324	81.5035	76.5126	177.531	204.999
616	ENSG00000099625	2711.35	-0.70585	0.162392	23.8463	2.68954e-05	0.000934353	1329.07	2221.43	1415.21	2763.3	2322.61	3989.23	2590.41	4455.63	1751.41	3672.24	2063.91	3176.62	2359.95	4484.3	1751.92	3034.44
617	ENSG00000204592	431.903	0.585319	0.263685	23.8331	2.70665e-05	0.000938774	321.259	520.269	339.344	732.317	120.478	197.312	134.089	239.647	410.19	1008.01	352.26	695.235	250.593	398.087	467.745	723.615
618	ENSG00000144339	1328	0.701796	0.185907	23.7889	2.76472e-05	0.000957364	334.27	539.628	363.349	555.226	1858.09	2512.31	1924.71	2508.67	638.197	1101.01	816.817	1017.22	1106.99	1494.77	1856.1	2620.62
619	ENSG00000139044	243.287	0.950399	0.263409	23.769	2.79131e-05	0.000965008	157.127	156.484	164.762	134.315	322.93	371.182	290.724	333.843	185.535	248.01	177.312	204.245	195.852	207.36	330.611	412.292
620	ENSG00000112175	39.9518	2.8198	0.701191	23.7581	2.80598e-05	0.000968517	47.0379	21.7787	58.9215	28.2319	27.3249	31.2574	35.5989	27.0122	52.5311	21.6069	56.7398	56.0674	7.29882	9.9799	88.2338	69.6078
621	ENSG00000072422	772.448	0.86392	0.190991	23.7504	2.81633e-05	0.000970521	1217.98	946.971	1076.95	823.857	627.23	545.051	622.98	490.376	1055.09	648.208	1003.59	788.948	521.866	446.878	824.933	718.26
622	ENSG00000110172	1714.46	-1.15661	0.290476	23.7414	2.82855e-05	0.000973166	3427.77	1282.52	2977.72	1430.41	1692.9	1136.01	1559.23	1004.99	1846.41	1098.2	1769.57	1202.24	2875.74	2005.96	1270.35	851.357
623	ENSG00000186448	1844.6	-0.318857	0.127508	23.6793	2.91421e-05	0.000999274	1957.58	1327.69	1630.16	1099.33	2501.47	1952.61	2361.39	1755.1	2192.89	1659.98	2331.06	1545.06	2473.08	1842.95	1683.88	1199.4
624	ENSG00000164287	21.7545	3.52676	1.77053	23.6791	2.91451e-05	0.000999274	3.00242	7.25957	4.36455	5.13306	2.48408	1.95359	2.37326	3.46311	6.7061	250.828	2.36416	1.60192	3.64941	1.10888	31.8917	19.8879
625	ENSG00000100336	42.4621	4.42639	1.19782	23.6763	2.91844e-05	0.000999274	7.00565	74.2089	8.7291	83.84	4.96816	2.93038	0	5.54097	19.0006	87.3672	18.9133	23.2279	3.64941	13.3065	133.945	192.76
626	ENSG00000135324	82.2334	1.4362	0.394027	23.6713	2.92542e-05	0.00100006	40.0323	71.7891	43.6455	62.4523	49.6816	81.0739	37.9721	76.1883	48.0604	47.911	36.6444	48.0577	83.9364	102.017	195.603	290.67
627	ENSG00000165121	317.275	-0.655606	0.198111	23.6605	2.94067e-05	0.00100368	338.273	263.764	297.881	209.6	465.765	359.46	363.108	295.749	308.48	245.192	291.974	266.72	491.454	404.74	250.882	223.357
628	ENSG00000241258	1638.85	-0.466681	0.127961	23.636	2.97546e-05	0.00101393	1218.98	1939.11	1188.25	1975.37	1546.34	2237.84	1553.3	2518.37	1126.62	1796.19	1140.71	1797.36	1295.54	2303.14	962.067	1622.4
629	ENSG00000162591	1210.07	0.153689	0.156655	23.6078	3.01614e-05	0.00102616	1206.97	1270.42	1425.03	1241.35	726.593	753.108	719.097	657.99	1616.17	1531.27	1086.33	1195.84	1338.12	1363.92	1536.12	1692.77
630	ENSG00000088930	4507.75	-0.437351	0.126354	23.5894	3.04291e-05	0.00103362	5805.68	4423.5	5413.14	4548.75	4723.48	4343.8	4958.92	4451.48	5085.46	4044.25	5191.69	4308.38	4532.57	4077.34	3275.28	2940.35
631	ENSG00000185201	90.6464	1.35688	0.497802	23.555	3.09364e-05	0.00104919	75.0605	154.064	108.023	146.292	1.24204	16.6055	4.74651	11.0819	95.003	240.495	55.5577	136.164	27.9788	74.2948	95.6752	208.058
632	ENSG00000144560	1150.02	0.516266	0.176247	23.5085	3.16354e-05	0.0010712	1377.11	955.843	1518.86	1031.75	1443.25	903.535	1518.88	908.719	1401.57	1000.5	1401.95	765.72	1058.33	577.725	1598.84	937.793
633	ENSG00000261685	173.763	1.62301	0.398942	23.4656	3.22926e-05	0.00109173	200.161	114.54	187.676	136.026	89.4268	107.447	97.3035	113.59	169.888	204.796	187.951	208.25	116.781	114.214	335.926	396.229
634	ENSG00000259417	29.3039	3.44916	0.891581	23.4372	3.27371e-05	0.00110501	7.00565	21.7787	5.45569	24.8098	16.1465	28.327	24.9192	18.7008	11.1768	20.6675	16.5491	12.8154	8.51529	13.3065	120.125	118.563
635	ENSG00000197496	138.886	1.74638	0.394767	23.3893	3.34987e-05	0.00112893	203.164	182.296	207.316	154.847	29.8089	35.1646	36.7855	30.4753	171.005	73.2757	146.578	129.756	117.998	80.9481	379.511	243.245
636	ENSG00000111344	50.9964	2.50067	0.739742	23.3833	3.35952e-05	0.0011304	7.00565	8.06619	3.27341	4.27755	78.2485	105.494	59.3314	95.5817	8.94146	8.45489	3.54624	10.4125	46.2259	64.3149	136.071	176.697
637	ENSG00000171864	12.7126	4.64032	1.5965	23.3395	3.43089e-05	0.00115261	2.00161	4.83971	7.63797	9.41062	1.24204	0.976794	0	2.77049	2.23537	17.8492	5.91039	3.20385	1.21647	1.10888	68.0357	74.9622
638	ENSG00000163638	599.771	0.979375	0.231327	23.2838	3.52389e-05	0.001182	1391.12	655.781	1314.82	556.937	320.446	156.287	293.097	186.315	1194.8	443.412	964.576	451.743	400.219	198.489	727.131	341.155
639	ENSG00000254004	1518.83	-0.341706	0.118475	23.0977	3.85334e-05	0.00129048	2156.74	1584.2	1880.03	1527.09	1430.83	1177.04	1364.62	1144.21	1893.35	1420.42	2004.81	1509.01	1684.81	1337.31	1226.77	959.975
640	ENSG00000198040	3200.85	-0.279153	0.122948	23.0823	3.88198e-05	0.00129804	3237.61	2860.27	2892.61	2368.91	4422.9	3427.57	4366.79	3361.98	3401.11	2619.14	3522.6	2659.19	3918.25	3130.36	2932.98	2091.29
641	ENSG00000134215	153.787	1.31128	0.278124	23.0726	3.90004e-05	0.00130001	139.112	96.7943	109.114	67.5853	217.357	148.473	238.512	147.528	216.83	161.582	251.783	160.993	99.7506	76.5126	200.918	127.742
642	ENSG00000171786	582.422	1.02735	0.37952	23.0757	3.89416e-05	0.00130001	1059.85	1169.6	1009.3	1065.97	55.8918	108.424	49.8384	96.967	806.967	1882.62	531.936	853.025	87.5859	128.63	165.837	246.304
643	ENSG00000005801	1773.47	-0.353993	0.126826	23.031	3.97872e-05	0.00132418	1599.29	1960.08	1538.5	1717.01	1824.56	2130.39	1885.55	2112.49	1594.93	1779.28	1781.39	1767.72	1864.85	2028.14	1323.51	1467.88
644	ENSG00000156381	1009.56	0.494818	0.169345	23.0198	4.00007e-05	0.00132921	958.773	1211.54	1122.78	1648.57	519.173	757.992	583.821	938.502	819.261	1106.65	777.808	1223.07	644.729	959.179	1070.5	1810.57
645	ENSG00000146700	41.8371	1.20716	0.597407	22.9967	4.04468e-05	0.00134195	14.0113	41.1376	22.9139	59.0302	26.0828	58.6077	21.3593	45.713	15.6476	85.4883	17.7312	31.2375	14.5976	37.7018	54.2159	123.917
646	ENSG00000091513	78.9935	1.72652	0.522348	22.9641	4.10839e-05	0.00136098	32.0258	35.4912	28.3696	39.3535	69.5542	113.308	56.9582	66.4916	31.2951	87.3672	60.286	140.969	49.8753	64.3149	129.693	258.543
647	ENSG00000125733	594.869	0.30768	0.15813	22.944	4.14834e-05	0.00137209	564.455	777.581	644.863	985.548	327.898	543.098	295.47	495.224	509.663	724.302	481.106	742.492	395.353	577.725	591.06	862.066
648	ENSG00000196549	38.4143	2.6122	0.675499	22.9199	4.19658e-05	0.00138591	75.0605	23.3919	66.5594	36.787	11.1784	8.79115	4.74651	8.31146	33.5305	14.0915	34.2803	17.6212	17.0306	17.742	149.891	95.6151
649	ENSG00000115073	3206.97	0.357271	0.115312	22.7592	4.53296e-05	0.00149469	2042.65	3380.54	2362.31	3297.99	2983.38	4540.14	3010.48	4831.03	2058.77	3049.4	1852.32	2986.79	2542.42	3769.08	3364.58	5239.71
650	ENSG00000019549	57.3067	2.37905	0.557872	22.7541	4.54415e-05	0.00149607	46.0371	60.4964	25.0962	59.0302	38.5032	61.538	35.5989	49.1761	72.6494	49.7899	80.3814	92.9116	21.8965	26.6131	83.9815	113.208
651	ENSG00000066248	298.262	1.842	0.50569	22.7408	4.57303e-05	0.00150327	75.0605	274.25	81.8354	307.984	219.841	291.085	167.315	272.893	157.593	356.045	251.783	356.428	155.708	238.409	619.762	946.207
652	ENSG00000050767	28.6396	2.84194	0.889742	22.7353	4.58529e-05	0.00150499	6.00484	45.1707	24.005	38.498	11.1784	15.6287	4.74651	14.545	22.3537	57.3054	20.0953	36.0433	8.51529	5.54439	55.279	93.3203
653	ENSG00000196169	102.729	0.893613	0.357382	22.6752	4.71942e-05	0.00154664	103.083	162.13	120.025	149.714	32.293	55.6773	36.7855	54.7171	114.004	223.585	79.1993	113.737	55.9576	82.0569	122.252	138.451
654	ENSG00000183876	24.6481	2.91301	0.848765	22.6715	4.72776e-05	0.001547	13.0105	45.1707	12.0025	45.3421	9.93632	6.83756	4.74651	6.23359	7.82378	33.8196	5.91039	15.2183	6.08235	17.742	57.4051	107.089
655	ENSG00000114739	4499.68	-0.60035	0.159594	22.6199	4.84615e-05	0.00158332	5081.1	3056.28	5072.7	2710.26	7398.83	4788.25	7468.64	4621.17	5416.29	2620.08	4604.2	2677.62	6371.87	3729.16	4207.58	2170.84
656	ENSG00000164161	93.9954	3.53805	0.806366	22.5721	4.95864e-05	0.0016176	192.155	47.5905	164.762	44.4866	47.1975	30.2806	51.025	28.3975	86.0616	9.39432	76.8351	65.6789	51.0917	17.742	318.917	272.312
657	ENSG00000165185	1471.05	-0.624208	0.150312	22.5485	5.01498e-05	0.00163349	1432.16	804.199	1562.51	767.393	2798.32	1270.81	2764.84	1306.98	1905.65	822.942	1598.17	769.725	2369.68	1103.33	1488.28	771.805
658	ENSG00000132749	65.7319	1.07611	0.448093	22.5449	5.02359e-05	0.00163381	52.042	58.0766	63.286	75.2849	40.9873	75.2132	29.6657	42.2499	67.061	54.4871	50.8294	60.0722	37.7106	67.6415	117.999	159.103
659	ENSG00000137269	396.699	0.895852	0.244465	22.541	5.03296e-05	0.00163438	618.499	688.046	592.488	672.431	168.917	183.637	170.874	201.553	514.134	403.016	377.083	388.467	240.861	247.28	382.701	497.198
660	ENSG00000123096	52.5925	1.66223	0.541927	22.5035	5.12448e-05	0.00166157	62.0501	65.3361	61.1037	79.5625	19.8726	29.3038	5.93314	16.6229	49.178	39.4561	46.1011	87.3049	20.68	43.2462	100.99	114.738
661	ENSG00000176887	16694.8	-0.403218	0.137281	22.4429	5.27557e-05	0.00170539	10431.4	17240.7	10647.3	15584.8	17786	27850.4	18401	28232.6	11922.3	15297.7	12669.5	17681.2	14842.2	22012.3	11194	15322.9
662	ENSG00000236668	91.5458	-1.62873	0.423462	22.4446	5.2711e-05	0.00170539	128.103	238.759	162.58	235.265	3.72612	6.83756	8.3064	15.2377	122.945	174.734	80.3814	148.979	40.1435	62.0971	10.6306	26.0073
663	ENSG00000143819	977.002	0.967104	0.278978	22.4188	5.33692e-05	0.00172262	335.27	721.924	361.167	943.628	673.185	1084.24	710.79	1175.38	519.722	1379.09	717.522	1262.32	633.781	1073.39	1452.14	2588.49
664	ENSG00000156510	22.0093	2.72872	0.895336	22.3965	5.39405e-05	0.00173844	3.00242	12.9059	6.54683	11.9771	17.3886	31.2574	21.3593	29.7827	5.58841	26.3041	8.27455	8.81058	7.29882	12.1977	63.7834	85.6711
665	ENSG00000146376	291.767	1.25138	0.294171	22.38	5.43698e-05	0.00174483	307.248	226.66	283.696	191.634	362.676	336.994	361.922	318.606	380.012	227.343	366.444	269.123	161.791	170.767	361.44	341.92
666	ENSG00000157764	1755.45	-0.575023	0.151366	22.3832	5.42863e-05	0.00174483	1926.55	1290.59	1792.74	1155.79	2549.91	1711.34	2345.96	1462.82	2030.83	1209.05	2042.63	1074.09	2928.04	1713.22	1821.02	1032.64
667	ENSG00000130675	16.913	-2.67744	1.49006	22.3743	5.45194e-05	0.00174483	3.00242	3.22648	5.45569	118.916	6.2102	14.6519	2.37326	7.61883	3.35305	65.7602	0	3.20385	3.64941	9.9799	6.37834	16.8283
668	ENSG00000070501	1679.04	-0.210681	0.107173	22.3778	5.4427e-05	0.00174483	1000.81	1619.69	956.928	1625.47	1572.42	2692.05	1713.49	2787.11	1176.92	1963.41	1409.04	2322.79	1210.39	2043.66	998.211	1772.32
669	ENSG00000058272	2230.49	-0.410337	0.124237	22.3733	5.45462e-05	0.00174483	3315.67	1934.27	2898.06	1816.25	2481.59	1547.24	2565.49	1431.65	3102.69	1701.31	3008.39	1611.54	3055.77	1864.02	2085.72	1268.24
670	ENSG00000196693	1297.38	-0.416014	0.162532	22.3695	5.46439e-05	0.00174534	1745.41	1165.56	1480.67	1039.45	1396.05	1075.45	1352.76	1086.03	1769.29	1076.59	1793.21	1226.27	1609.39	1154.34	1003.53	784.044
671	ENSG00000105204	1655.75	-0.558544	0.141651	22.36	5.48931e-05	0.00175069	1264.02	2196.42	1457.76	2252.56	1045.8	1906.7	1198.49	2065.4	1128.86	2176.66	1208.08	2151.38	1442.73	2245.48	1009.9	1741.72
672	ENSG00000090612	1038.4	-0.471186	0.147414	22.3477	5.52199e-05	0.00175849	1659.34	1328.5	1270.08	1273	896.753	867.393	894.718	781.277	1116.56	1048.41	1080.42	966.761	1100.91	1017.95	702.681	609.642
673	ENSG00000113300	3346.98	-0.354861	0.123752	22.3381	5.54731e-05	0.00176393	4771.85	3538.64	4261.99	3257.78	3363.44	2797.54	3557.51	2679.06	4087.37	2780.72	4119.55	2841.01	3814.85	2897.5	2794.78	1988.03
674	ENSG00000112787	5376.25	-0.420202	0.0922034	22.334	5.55831e-05	0.0017648	3655.95	5720.54	4133.23	6359.87	4819.11	7430.47	4865.18	7927.05	3944.3	6077.19	3801.57	6206.66	4266.16	7249.84	3744.09	5818.75
675	ENSG00000122194	22.5712	1.86214	0.980373	22.3122	5.6166e-05	0.00178067	3.00242	4.83971	6.54683	10.2661	18.6306	12.6983	8.3064	11.0819	10.0591	13.152	5.91039	8.81058	23.1129	5.54439	110.558	108.619
676	ENSG00000167549	102.018	0.484234	0.345223	22.2851	5.69013e-05	0.00180131	39.0315	45.9773	52.3746	79.5625	101.847	129.914	73.571	130.213	70.414	107.095	68.5606	96.1155	91.2353	109.779	190.287	246.304
677	ENSG00000127831	13.8994	6.39308	1.50817	22.2322	5.8363e-05	0.00184486	1.00081	14.5191	2.18228	2.56653	4.96816	9.76794	2.37326	6.23359	2.23537	0.939432	0	5.60674	3.64941	2.21776	86.1076	78.0219
678	ENSG00000165655	601.515	1.1708	0.46314	22.2243	5.85843e-05	0.00184912	268.216	588.832	254.235	1292.68	149.045	208.057	106.797	193.934	377.777	1047.47	542.574	974.771	255.459	562.201	999.274	1802.92
679	ENSG00000102290	206.94	-0.964158	0.300525	22.2041	5.91539e-05	0.00186435	431.348	132.285	356.802	117.205	157.739	84.0043	175.621	55.4097	347.599	118.368	423.184	123.348	423.332	126.412	181.783	56.6041
680	ENSG00000182326	121.487	1.09068	0.318766	22.1399	6.10026e-05	0.00191885	78.063	104.054	91.6556	109.505	98.1211	103.54	91.3704	90.7334	71.5317	119.308	93.3842	124.149	110.699	117.541	234.936	305.203
681	ENSG00000182957	1202.92	0.98509	0.235988	22.1378	6.10623e-05	0.00191885	1740.4	1455.14	1721.82	1183.17	1017.23	791.203	1033.55	750.801	1524.52	748.727	1202.17	913.097	1035.22	823.896	1883.74	1421.99
682	ENSG00000135750	207.267	0.948982	0.38244	22.1183	6.16351e-05	0.001934	157.127	133.899	150.577	246.387	326.656	536.26	332.256	495.224	108.415	179.432	100.477	116.14	45.0094	77.6214	112.684	198.114
683	ENSG00000154162	351.5	-1.44205	0.38404	22.1091	6.19092e-05	0.00193976	572.462	305.709	568.483	224.999	115.51	106.471	118.663	67.8769	642.667	585.266	866.464	462.155	458.609	283.873	163.711	81.0816
684	ENSG00000164318	20.6026	3.8985	0.979911	22.1006	6.2161e-05	0.0019448	13.0105	27.425	16.3671	21.3878	0	7.81435	0	3.46311	15.6476	7.51546	26.0057	32.8394	4.86588	5.54439	65.9096	81.8465
685	ENSG00000254245	586.993	1.01586	0.232139	22.0966	6.22793e-05	0.00194566	623.503	300.062	621.949	228.421	1012.26	330.156	1047.79	321.376	850.556	291.224	1109.97	369.244	639.863	197.38	1083.26	364.867
686	ENSG00000172766	1079.29	-0.587	0.144124	22.0868	6.25752e-05	0.00195205	1539.24	1017.15	1433.76	996.67	1218.44	997.307	1219.85	903.178	1153.45	855.823	1081.6	713.657	1465.85	1066.74	920.608	685.369
687	ENSG00000146904	34.8508	2.05926	0.650168	22.0832	6.26828e-05	0.00195257	9.00727	19.3589	15.2759	21.3878	16.1465	40.0486	16.6128	34.6311	12.2945	23.4858	10.6387	28.0337	24.3294	23.2864	111.621	151.454
688	ENSG00000106100	92.6791	1.77131	0.412442	22.0541	6.35629e-05	0.0019771	203.164	133.092	186.585	133.46	16.1465	18.5591	22.5459	22.1639	163.182	79.8517	152.488	93.7126	42.5765	18.8509	116.936	79.5517
689	ENSG00000123999	65.9757	1.62236	0.439387	22.0417	6.39407e-05	0.00198597	22.0178	64.5295	38.1898	60.7413	55.8918	94.749	58.1448	110.127	41.3543	69.518	50.8294	79.2953	25.5459	42.1373	95.6752	146.865
690	ENSG00000167191	2268.21	0.99635	0.251335	22.0246	6.44678e-05	0.00199944	2657.14	3247.45	2865.33	2908.74	1922.68	1527.71	1935.39	1611.04	2498.02	1640.25	2067.46	1933.52	1711.57	1508.07	3419.86	2837.09
691	ENSG00000168066	10083.4	-0.2285	0.0705713	22.0162	6.47253e-05	0.00200452	11379.2	12917.2	11320.6	13690.7	8330.36	9836.32	9044.48	10813.2	8289.85	9875.31	7945.93	9525.04	9344.92	11098.8	8185.54	9736.67
692	ENSG00000147100	2752.53	-0.468119	0.165761	22.0028	6.5143e-05	0.00201454	2904.34	2561.82	3252.68	2226.04	3111.31	2522.08	3137.45	2520.45	2968.57	1908.93	3212.89	2619.15	3603.18	2871.99	2581.1	2038.51
693	ENSG00000107242	321.144	0.976756	0.25965	21.9242	6.76427e-05	0.00208882	321.259	338.78	288.06	294.296	407.389	436.627	367.855	416.958	404.601	297.8	291.974	277.934	159.358	204.033	309.35	322.032
694	ENSG00000187323	7415.24	-0.414992	0.137396	21.9168	6.78846e-05	0.00209327	10192.2	4559.82	9740.59	3784.78	8941.44	3862.24	9644.92	3702.75	14585.8	6170.19	14578.6	5360.84	9853.41	4084	7051.26	2531.12
695	ENSG00000173110	470.844	-6.02918	1.24155	21.9118	6.80473e-05	0.00209527	10.0081	56.4633	19.6405	74.4294	250.892	474.722	105.61	205.016	20.1183	567.417	27.1878	43.252	1970.68	3563.93	39.3331	104.794
696	ENSG00000188643	34.5673	3.09108	0.958584	21.904	6.83004e-05	0.00210004	2.00161	25.8118	5.45569	41.92	3.72612	7.81435	1.18663	5.54097	6.7061	20.6675	3.54624	44.0529	7.29882	16.6332	86.1076	274.607
697	ENSG00000178573	842.479	1.71098	0.502591	21.893	6.86615e-05	0.00210811	439.354	1090.55	421.179	1149.81	678.154	979.725	734.523	893.481	525.311	1863.83	678.513	788.147	296.819	475.708	1123.65	1340.91
698	ENSG00000178038	64.8141	1.26614	0.478432	21.8575	6.98381e-05	0.00214117	21.017	45.9773	38.1898	35.9314	68.3122	51.7701	35.5989	40.172	77.1201	79.8517	67.3785	70.4847	58.3906	53.2261	141.387	152.219
699	ENSG00000121871	404.61	0.893227	0.264488	21.8544	6.99424e-05	0.0021413	293.237	174.23	330.615	154.847	725.351	370.205	606.367	348.388	415.778	321.286	425.548	304.366	428.197	259.477	865.329	450.538
700	ENSG00000106927	52.2317	4.93958	1.36981	21.8475	7.01756e-05	0.00214537	3.00242	6.45295	6.54683	4.27755	4.96816	20.5127	8.3064	7.61883	2.23537	5.63659	3.54624	120.144	6.08235	7.76214	165.837	462.777
701	ENSG00000084710	4270.6	-0.263436	0.116274	21.8108	7.14186e-05	0.00217715	5872.74	3572.52	5724.11	3324.51	4802.97	3067.13	5237.78	3593.32	5458.76	3249.5	5504.94	3607.53	5269.75	3294.48	4041.74	2707.82
702	ENSG00000266916	222.353	-0.740737	0.241458	21.8127	7.13531e-05	0.00217715	191.154	333.134	189.858	354.181	152.771	302.806	140.022	319.991	122.945	217.009	147.76	322.788	149.626	324.901	102.054	186.641
703	ENSG00000170017	2255.29	0.235891	0.212777	21.7866	7.22529e-05	0.00219945	2485	1882.65	2256.47	1688.78	2184.75	1967.26	1804.86	1511.3	2343.78	1350.9	3079.32	2457.35	2777.2	2572.6	3128.58	2593.85
704	ENSG00000263465	2716.52	-0.3197	0.104457	21.7661	7.29634e-05	0.00221792	2361.91	2986.91	2191.01	2848.85	2629.4	3310.36	2591.6	3454.1	2209.66	3170.58	2361.79	3002.01	2549.72	3352.14	1947.52	2496.7
705	ENSG00000130600	159.097	7.44683	2.0329	21.7179	7.4668e-05	0.00226652	6.00484	40.3309	0	90.6841	2.48408	6.83756	2.37326	4.15573	1.11768	43.2139	0	2.40289	3.64941	9.9799	799.419	1532.9
706	ENSG00000152785	167.417	-1.84263	0.498119	21.7056	7.51102e-05	0.00227671	85.0686	66.9494	80.7442	59.8857	105.573	91.8187	130.529	95.5817	339.776	592.782	414.91	301.162	148.409	100.908	39.3331	25.2424
707	ENSG00000128283	166.006	0.928698	0.810482	21.6923	7.55889e-05	0.00228798	59.0476	107.28	42.5544	630.511	18.6306	37.1182	7.11977	23.5491	77.1201	499.778	80.3814	181.017	43.7929	107.561	224.305	516.321
708	ENSG00000250565	141.114	0.58995	0.268234	21.6805	7.60189e-05	0.00229451	164.132	153.258	183.311	203.612	106.815	115.262	125.783	114.975	146.416	156.885	113.48	117.741	100.967	95.3635	164.774	195.055
709	ENSG00000189129	17.7076	1.74813	0.847653	21.6833	7.59149e-05	0.00229451	12.0097	33.878	17.4582	41.0645	7.45224	9.76794	1.18663	2.07786	11.1768	37.5773	11.8208	11.2135	4.86588	11.0888	20.1981	50.4848
710	ENSG00000164930	352.77	1.0957	0.285469	21.6402	7.74999e-05	0.00233591	422.341	458.16	331.706	365.303	113.026	93.7723	129.342	93.5039	584.548	686.725	536.664	414.898	285.87	238.409	500.7	389.345
711	ENSG00000124160	3474.46	-0.508862	0.1689	21.6322	7.77956e-05	0.00234153	4437.58	4416.24	4379.83	4187.72	2896.44	3357.24	2996.24	3875.22	2784.15	3195.01	2964.65	3549.86	3350.16	4118.37	2287.7	2795.02
712	ENSG00000151136	403.445	1.64104	0.394477	21.6213	7.82039e-05	0.00235051	433.35	241.179	437.546	216.444	391.242	406.346	395.147	422.499	326.363	231.1	414.91	358.03	270.056	275.002	803.671	832.234
713	ENSG00000147475	1674.33	0.476693	0.108548	21.6174	7.83498e-05	0.00235159	2734.21	2035.91	2546.72	1893.25	1193.6	936.746	1198.49	898.33	2004	1547.24	2037.9	1696.44	1491.39	1153.23	1918.82	1503.07
714	ENSG00000231609	68.6596	1.93962	0.557896	21.5865	7.95173e-05	0.00238329	41.0331	58.0766	50.1923	60.7413	45.9555	33.211	36.7855	33.9384	146.416	90.1855	91.0201	133.761	30.4118	22.1776	94.6121	130.037
715	ENSG00000183036	365.42	1.02589	0.29685	21.5087	8.2534e-05	0.00247025	306.247	985.688	293.516	994.103	79.4905	186.568	88.9971	171.77	144.181	324.104	120.572	249.099	193.419	432.462	373.133	903.371
716	ENSG00000173598	1318.93	0.447585	0.141581	21.474	8.39165e-05	0.00250812	1640.32	1544.68	1632.34	1624.61	1160.06	995.353	1075.09	913.567	1416.1	1194.96	1399.58	1117.34	1167.81	1076.72	1695.58	1448.76
717	ENSG00000188064	738.286	3.21309	0.976568	21.4633	8.43471e-05	0.00251747	196.158	846.95	212.772	811.88	170.159	225.639	182.741	209.864	618.078	4423.79	602.86	888.267	100.967	141.936	991.833	1188.69
718	ENSG00000173193	299.326	1.79832	0.46124	21.4332	8.55698e-05	0.00254792	412.333	390.404	348.073	374.714	73.2803	62.5148	75.9442	59.5654	587.901	224.524	471.65	230.677	229.913	124.194	725.005	398.524
719	ENSG00000220008	95.8993	1.25885	0.373422	21.4324	8.56055e-05	0.00254792	28.0226	58.0766	27.2785	54.7527	86.9428	153.357	71.1977	142.68	53.6488	117.429	62.6502	105.727	66.9059	108.67	158.396	238.655
720	ENSG00000087510	46.0107	1.62156	0.903802	21.4162	8.62697e-05	0.00256413	22.0178	37.9111	27.2785	60.7413	11.1784	16.6055	5.93314	9.00408	40.2366	276.193	36.6444	31.2375	15.8141	13.3065	56.342	75.7271
721	ENSG00000237765	1117.74	-0.354626	0.160287	21.393	8.72342e-05	0.0025892	1009.81	1134.91	901.28	1043.72	1145.16	1486.68	1009.82	1385.94	917.617	1127.32	1137.16	1276.73	1054.68	1470.37	770.717	1011.99
722	ENSG00000157216	10390	-0.224039	0.0942307	21.3877	8.74549e-05	0.00259215	8992.25	11574.2	9018.26	11124.2	9438.26	12512.7	9900.04	13475.6	8972.76	11020.5	9745.06	12593.5	8707.49	11872.8	7345.73	9946.26
723	ENSG00000250366	1282.06	-0.313033	0.159104	21.3784	8.78467e-05	0.00259657	861.695	1133.3	733.245	1108.74	1675.51	2135.27	1509.39	2029.38	819.261	905.612	968.123	1163.8	1342.98	1803.04	991.833	1331.73
724	ENSG00000158270	54.5987	2.42567	0.743401	21.3801	8.77741e-05	0.00259657	67.0541	90.3413	63.286	74.4294	6.2102	10.7447	9.49303	8.31146	32.4128	165.34	37.8265	39.2471	23.1129	23.2864	97.8013	124.682
725	ENSG00000204525	1153.79	0.633003	0.267889	21.3711	8.81516e-05	0.00260199	385.311	825.978	480.101	1088.21	712.931	1389	733.336	1418.49	558.841	1921.14	622.956	1472.97	771.242	1525.82	1543.56	3010.73
726	ENSG00000270629	525.748	0.895324	0.245341	21.3582	8.87001e-05	0.00261458	955.771	829.204	888.186	711.785	312.994	237.361	326.323	320.684	787.966	449.988	548.485	430.918	351.56	258.368	535.781	466.602
727	ENSG00000168356	100.634	-1.32783	0.334266	21.3521	8.89558e-05	0.00261851	152.123	100.827	157.124	89.8286	139.108	100.61	151.888	91.426	93.8853	79.8517	69.7427	48.0577	143.543	97.5812	61.6573	32.8916
728	ENSG00000169750	3134.21	0.293852	0.112009	21.3297	8.99166e-05	0.00264315	1025.83	2617.48	1282.09	3077.27	2177.3	5229.76	2275.95	5519.5	1807.29	4079.95	1977.62	5013.22	1738.34	3930.97	2568.35	5826.4
729	ENSG00000124466	71.1612	1.44554	0.447156	21.2932	9.15006e-05	0.00268603	24.0194	49.2038	19.6405	48.7641	53.4077	103.54	40.3454	89.3481	48.0604	137.157	41.3728	108.13	38.927	68.7504	98.8643	169.047
730	ENSG00000225792	326.896	-1.23551	0.325818	21.2587	9.30235e-05	0.00272699	268.216	325.067	231.321	385.835	238.472	632.963	265.805	506.999	232.478	380.47	231.687	430.918	254.242	520.064	111.621	214.178
731	ENSG00000168769	2045.45	-0.466514	0.165671	21.2441	9.36735e-05	0.00274229	3010.43	1455.95	2672.2	1229.37	2982.14	1472.03	3118.46	1412.25	2663.44	1052.16	2689.23	999.601	3421.93	1462.61	2192.02	893.427
732	ENSG00000136451	3500.99	-0.361996	0.0988218	21.2359	9.40416e-05	0.00274931	4499.63	3953.24	4318.72	3633.35	3454.11	3262.49	3326.12	3033.68	3415.64	3037.18	3347.65	2836.21	4179.79	3848.91	3067.98	2801.14
733	ENSG00000204388	2923.15	-1.91595	0.455046	21.2206	9.47351e-05	0.0027658	3368.72	2577.95	3481.82	2883.07	1930.13	3493.99	1610.25	2777.41	1359.1	3069.12	1406.67	2453.35	4790.46	7950.65	1283.11	2334.54
734	ENSG00000119917	61.2184	1.8192	0.603332	21.2086	9.52805e-05	0.00277793	13.0105	23.3919	15.2759	26.5208	57.1338	40.0486	36.7855	32.5532	39.1189	42.2744	47.2832	64.8779	69.3388	37.7018	206.233	227.946
735	ENSG00000172296	71.9535	2.14584	0.576324	21.1802	9.65849e-05	0.00280831	196.158	148.418	200.769	98.3837	4.96816	10.7447	2.37326	6.23359	84.9439	64.8208	59.1039	52.8635	24.3294	22.1776	89.2968	85.6711
736	ENSG00000196090	1825.16	0.923679	0.22013	21.1828	9.64639e-05	0.00280831	1117.9	504.943	1004.94	432.033	3727.36	1211.22	3638.2	1189.23	2082.24	832.337	2392.53	734.482	2912.23	955.853	4902.82	1564.26
737	ENSG00000258986	1484.51	-0.508343	0.181822	21.1686	9.71181e-05	0.00281998	660.533	1402.71	767.07	1415.01	1177.45	2128.43	1164.08	2476.81	811.438	2098.69	1253	2499.8	1131.32	2222.19	860.013	1683.59
738	ENSG00000112818	10.1594	10.8767	2.65108	21.1585	9.75919e-05	0.0028299	1.00081	0.806619	0	0	0	0.976794	0	0.692621	0	0	0	0	0	0	87.1707	71.9025
739	ENSG00000109339	3061.82	-0.427326	0.192135	21.1408	9.84221e-05	0.00285011	3083.49	2613.45	2896.97	2175.56	4620.39	3887.64	4538.85	4000.58	3047.92	1840.35	3079.32	2636.77	3363.54	3000.62	2303.65	1900.06
740	ENSG00000119599	277.928	0.750233	0.20845	21.1195	9.9427e-05	0.00287532	193.156	241.986	178.947	248.954	326.656	394.625	308.523	385.79	190.006	290.284	205.682	256.308	208.016	253.933	334.863	429.12
741	ENSG00000089169	163.148	1.83007	0.842854	21.1081	9.9972e-05	0.00288718	43.0347	73.4023	39.281	70.1519	170.159	116.239	137.649	105.278	81.5908	435.896	63.8323	40.8491	167.873	116.432	576.177	372.516
742	ENSG00000198563	6370.35	-0.40208	0.120104	21.0838	0.000101139	0.00291695	6877.55	6608.63	7402.28	5800.36	6448.67	5362.6	6813.62	5591.53	7406.88	6737.61	7469.56	6285.15	7263.54	6070	5268.51	4519.15
743	ENSG00000159173	76.5552	0.779292	0.541206	21.0804	0.000101303	0.00291774	10.0081	29.8449	13.0937	47.0531	69.5542	174.846	55.7715	131.598	10.0591	55.4265	11.8208	21.626	35.2776	144.154	123.315	291.435
744	ENSG00000081479	1844.41	-1.48928	0.39671	21.0385	0.000103358	0.00296893	7110.74	1446.27	6312.23	1321.76	1600.99	609.52	1534.31	655.912	1069.62	544.871	808.542	285.943	3359.89	1326.22	1113.02	410.762
745	ENSG00000182168	366.085	1.55048	0.424633	21.0402	0.000103273	0.00296893	572.462	188.749	566.301	169.391	149.045	75.2132	137.649	67.1843	553.253	471.595	660.782	327.594	312.633	187.4	921.671	496.433
746	ENSG00000164093	15.4396	3.85359	1.43373	21.0316	0.000103695	0.00297464	1.00081	1.61324	2.18228	5.13306	2.48408	0.976794	1.18663	1.38524	1.11768	1.87886	0	2.40289	1.21647	4.43551	99.9274	120.093
747	ENSG00000269113	43.3501	1.76398	0.498808	21.0194	0.000104302	0.00298404	47.0379	54.8501	69.8328	61.5968	6.2102	4.88397	9.49303	14.545	55.8841	60.1236	54.3756	60.8731	21.8965	14.4154	81.8554	75.7271
748	ENSG00000110002	2790.18	-0.432493	0.178559	21.0202	0.000104262	0.00298404	1951.57	1505.15	1876.76	1261.88	4704.85	4092.77	4348.99	3890.45	1916.83	1304.87	2029.63	1707.65	4584.88	3851.13	2973.37	2642.04
749	ENSG00000164190	3179.93	-0.210862	0.130774	21.0047	0.00010504	0.00300116	5996.84	2487.61	4749.72	2270.53	3672.71	1821.72	3981.14	1911.63	4525.5	1852.56	4386.7	1955.15	4401.19	2074.71	3310.36	1480.89
750	ENSG00000136542	15.1106	4.19316	1.18409	21.0012	0.000105214	0.0030021	5.00404	19.3589	7.63797	15.3992	2.48408	2.93038	0	2.07786	8.94146	15.0309	9.45663	6.4077	4.86588	3.32663	91.4229	47.4251
751	ENSG00000119632	864.625	0.588441	0.166856	20.981	0.000106238	0.00302728	339.274	1084.1	353.529	1066.82	490.606	1241.51	426	1255.72	361.011	1194.96	403.089	1154.19	474.423	1296.28	709.059	1983.44
752	ENSG00000165309	86.0015	1.3486	0.360321	20.9764	0.000106469	0.00302984	96.0775	97.6009	89.4733	71.8629	24.8408	28.327	22.5459	21.4713	127.416	112.732	95.7484	96.9164	64.4729	93.1457	160.522	172.872
753	ENSG00000134326	232.96	1.33689	0.330334	20.941	0.000108288	0.0030775	191.154	239.566	175.673	268.63	192.516	193.405	186.301	220.946	255.949	195.402	339.257	300.361	138.678	129.739	348.683	351.099
754	ENSG00000164221	1617.92	-0.239009	0.174364	20.9288	0.000108923	0.00308735	1229.99	1784.24	894.733	1567.3	1387.36	2014.15	1333.77	1746.79	1461.93	1928.65	1711.65	2242.69	1696.98	2216.65	1187.44	1482.42
755	ENSG00000171189	793.365	1.48498	0.384556	20.931	0.00010881	0.00308735	285.23	362.172	318.612	296.862	1628.31	1689.85	1639.92	1613.81	456.015	203.857	346.349	315.579	451.31	517.846	1250.16	1317.96
756	ENSG00000114405	998.034	-0.276956	0.150107	20.916	0.000109592	0.00310222	936.756	1036.51	795.44	1059.98	891.784	1156.52	796.228	1135.9	898.617	1181.81	1115.88	1444.94	891.673	1094.46	676.104	855.946
757	ENSG00000153246	16.5823	2.23692	0.769483	20.8998	0.000110442	0.00312213	19.0153	14.5191	18.5493	12.8327	8.69428	5.86077	8.3064	5.54097	39.1189	19.7281	17.7312	7.20866	10.9482	5.54439	45.7115	26.0073
758	ENSG00000143847	488.291	1.75859	0.472882	20.8811	0.000111433	0.003146	102.082	191.169	100.385	143.726	816.02	559.703	707.23	528.47	357.658	515.748	397.179	298.759	453.743	358.167	1295.87	986.748
759	ENSG00000144908	43.3427	1.68476	0.565244	20.8724	0.000111897	0.00315492	6.00484	21.7787	18.5493	22.2433	43.4714	63.4916	43.9052	70.6474	15.6476	24.4252	26.0057	40.8491	21.8965	29.9397	103.117	141.51
760	ENSG00000125637	53.4381	1.71721	0.454224	20.8581	0.000112669	0.00317251	38.0307	57.2699	38.1898	47.0531	43.4714	45.9093	36.7855	36.0163	54.7664	86.4277	70.9247	85.703	25.5459	28.8308	74.414	85.6711
761	ENSG00000130702	2572.84	0.129736	0.233425	20.8521	0.000112991	0.00317741	2350.9	1919.75	2760.58	2386.87	2885.26	2228.07	3041.33	2169.98	2517.02	2880.3	2086.37	1601.12	3154.31	2158.98	4141.67	2882.99
762	ENSG00000120156	82.9245	2.66149	0.709506	20.8047	0.000115582	0.003246	188.152	41.1376	164.762	48.7641	24.8408	26.3734	28.4791	33.2458	109.533	46.9716	67.3785	43.252	43.7929	27.7219	262.575	169.812
763	ENSG00000186001	2207.56	-0.473563	0.126641	20.7678	0.000117635	0.00329132	2635.13	1939.11	2740.94	1841.91	2732.49	1894	2837.23	1894.32	2523.73	1689.1	2566.29	1506.61	2931.69	2029.25	2130.37	1428.87
764	ENSG00000181418	49.0273	2.0562	0.727385	20.7677	0.000117642	0.00329132	13.0105	20.9721	8.7291	34.2204	85.7007	79.1203	56.9582	65.799	15.6476	44.1533	20.0953	26.4318	29.1953	21.0687	117.999	145.335
765	ENSG00000121060	583.985	0.666481	0.202692	20.7674	0.000117657	0.00329132	744.601	445.254	702.693	627.945	397.453	275.456	414.133	295.749	857.263	666.997	959.848	655.187	470.774	341.534	868.518	620.351
766	ENSG00000164112	13.7971	3.87007	1.04299	20.7617	0.00011798	0.00329174	10.0081	22.5853	4.36455	20.5323	7.45224	4.88397	2.37326	3.46311	3.35305	12.2126	5.91039	6.4077	3.64941	6.65327	45.7115	61.1936
767	ENSG00000183087	1700.14	0.435868	0.206874	20.7635	0.000117881	0.00329174	748.604	1856.03	919.829	2013.02	1238.31	2188.02	1153.4	2156.13	1164.63	2726.23	1099.33	2048.86	1137.4	1925.01	1672.19	3155.3
768	ENSG00000204264	30.008	2.84015	0.665524	20.7373	0.000119366	0.00332607	11.0089	29.8449	6.54683	23.0988	3.72612	5.86077	3.55989	6.23359	20.1183	31.0013	41.3728	80.0962	9.73176	25.5042	53.1529	129.272
769	ENSG00000162496	84.4692	2.48888	1.10106	20.6942	0.000121849	0.00339086	13.0105	134.705	7.63797	166.825	8.69428	22.4663	7.11977	15.9303	27.9421	570.235	14.1849	40.0481	14.5976	36.593	87.1707	184.346
770	ENSG00000186564	11.504	1.92714	1.28387	20.6763	0.000122897	0.00341062	6.00484	4.83971	5.45569	24.8098	9.93632	13.6751	21.3593	14.545	8.94146	17.8492	2.36416	2.40289	2.43294	2.21776	26.5764	20.6529
771	ENSG00000079739	754.656	0.738801	0.19763	20.6739	0.000123037	0.00341062	895.723	1154.27	870.728	1295.24	268.281	432.72	285.977	532.626	749.965	1165.84	693.88	1204.65	358.859	556.657	582.555	1026.52
772	ENSG00000168421	42.4764	2.92805	0.717353	20.674	0.000123029	0.00341062	48.0388	54.8501	43.6455	49.6196	7.45224	19.5359	10.6797	14.545	68.1786	46.9716	60.286	100.12	6.08235	13.3065	41.4592	94.8502
773	ENSG00000242732	3025.29	-0.388666	0.152755	20.6529	0.000124277	0.00344053	2471.99	2778	2603.46	2469	3327.42	3393.38	3390.2	3724.22	2555.02	3320.89	3269.63	3581.9	3229.73	3387.62	2317.47	2584.67
774	ENSG00000154978	3868.74	0.336806	0.0911905	20.6272	0.000125812	0.00347851	2264.83	3465.23	2307.76	3569.19	4022.97	6193.85	4036.91	6586.14	2664.56	3946.55	2711.69	4017.63	2744.36	4282.49	3572.94	5512.78
775	ENSG00000124006	5610.37	0.401342	0.11276	20.6084	0.000126944	0.0035053	4999.03	6178.7	5497.15	5901.31	4542.14	5119.38	4757.19	5311.02	5346.99	5621.56	4907.99	5910.3	5094.58	5811.63	6723.84	8043.14
776	ENSG00000180902	914.64	0.557362	0.172526	20.5771	0.000128859	0.00354725	564.455	974.396	655.774	995.814	504.268	882.045	585.008	978.674	703.022	1438.27	691.516	1340.01	617.967	1049	1010.97	1643.05
777	ENSG00000164330	242.54	1.18521	0.317929	20.5759	0.000128936	0.00354725	462.373	399.276	434.273	343.915	28.5669	23.4431	28.4791	21.4713	374.424	454.685	406.635	285.143	109.482	92.0368	246.629	169.812
778	ENSG00000088899	2554.8	0.527671	0.17424	20.5755	0.000128961	0.00354725	1291.04	1812.47	1482.86	1788.87	3175.9	3614.14	2951.14	3662.58	1495.46	2389.91	1622.99	2015.22	2449.97	2909.69	3720.7	4493.91
779	ENSG00000186815	399.767	0.676624	0.224027	20.5696	0.000129322	0.00354949	477.385	337.973	506.288	345.626	385.032	329.18	359.548	336.614	498.486	433.078	436.187	362.836	340.612	259.477	500.7	487.254
780	ENSG00000011258	2284.13	-0.431991	0.13398	20.5688	0.000129374	0.00354949	2950.38	2006.87	2737.67	1861.59	3035.54	2146.02	3122.02	2174.14	2715.97	1606.43	2546.2	1501.8	2858.7	1957.17	2009.18	1316.43
781	ENSG00000188848	376.958	-0.95933	0.242066	20.565	0.000129606	0.0035513	428.346	200.848	412.45	225.855	593.695	395.602	585.008	332.458	487.31	269.617	495.291	265.919	501.186	369.256	284.899	183.581
782	ENSG00000198759	63.8726	1.26803	0.544045	20.5621	0.000129788	0.00355174	6.00484	13.7125	10.9114	13.6882	70.7963	103.54	78.3175	113.59	23.4713	36.6378	27.1878	28.0337	52.3082	73.1859	159.459	211.118
783	ENSG00000259203	92.0845	-2.19425	0.610068	20.5374	0.000131327	0.00358927	99.0799	51.6236	125.481	41.0645	47.1975	30.2806	39.1587	36.0163	93.8853	150.309	208.046	136.965	201.934	134.174	46.7745	31.3617
784	ENSG00000188039	25.3028	3.07072	0.873764	20.5139	0.000132808	0.0036251	7.00565	7.25957	2.18228	4.27755	28.5669	21.4895	20.1727	17.3155	15.6476	17.8492	14.1849	16.8202	26.7623	19.9598	112.684	72.6675
785	ENSG00000042429	1643.05	-0.373368	0.117816	20.4815	0.00013488	0.00367697	1673.35	1912.49	1605.06	1885.55	1483	1719.16	1571.1	1738.48	1583.76	1691.92	1679.73	1707.65	1632.5	1815.23	1256.53	1333.26
786	ENSG00000165312	382.708	-0.819933	0.207182	20.4737	0.000135382	0.00368129	180.145	262.151	166.944	287.452	464.523	799.995	442.612	699.547	216.83	432.139	238.78	372.447	360.075	632.06	221.116	346.509
787	ENSG00000130176	83.4277	-1.00324	0.371531	20.4744	0.000135337	0.00368129	57.046	100.021	80.7442	177.946	33.5351	57.6309	17.7994	40.172	61.4725	88.3066	23.6416	51.2616	126.513	172.985	93.5491	152.219
788	ENSG00000142798	1379.62	-0.224882	0.419149	20.4685	0.000135725	0.00368592	3684.97	660.621	4180.15	1635.74	696.784	202.196	735.71	201.553	2294.6	1205.29	1701.01	422.908	1505.99	329.337	2152.69	464.307
789	ENSG00000159176	428.341	-0.999078	0.247267	20.4617	0.000136161	0.00368842	437.353	435.574	472.463	621.956	247.166	334.064	194.607	264.581	319.657	530.779	374.719	568.683	493.887	779.541	326.359	452.068
790	ENSG00000249937	116.621	-1.3671	0.364136	20.4631	0.000136072	0.00368842	44.0355	42.7508	40.3721	49.6196	188.79	244.199	175.621	234.799	57.0018	59.1842	31.9161	45.6548	186.12	279.437	70.1618	116.268
791	ENSG00000240184	254.348	1.32111	0.305369	20.4553	0.000136579	0.00369506	419.338	157.291	403.721	134.315	275.733	70.3292	322.763	85.885	320.775	78.9123	372.355	85.703	335.746	75.4037	756.897	174.402
792	ENSG00000119314	2068.72	-0.513086	0.135151	20.4386	0.000137675	0.00372001	2721.2	1570.49	2604.55	1717.01	2654.24	1831.49	2249.85	1536.23	2765.15	1728.55	2876	1752.51	2402.53	1715.43	1809.32	1164.97
793	ENSG00000181790	2468.98	0.545431	0.211832	20.4332	0.000138032	0.00372495	1336.08	1998.8	1477.4	2188.4	3406.91	3981.41	3436.48	4159.88	1626.23	2925.39	1521.34	2244.3	1524.24	2019.27	2534.33	3123.17
794	ENSG00000125457	642.726	0.557112	0.182667	20.4146	0.000139259	0.00375334	379.306	558.987	348.073	662.165	547.739	885.952	570.768	1004.3	454.897	807.912	373.537	767.322	418.466	727.424	643.15	1133.61
795	ENSG00000131669	747.123	0.420504	0.192147	20.3992	0.000140292	0.00377641	579.467	901.8	633.951	1164.35	437.198	786.319	408.2	842.227	496.251	1076.59	444.462	969.164	431.847	802.827	664.411	1314.9
796	ENSG00000160691	992.055	0.25681	0.164094	20.3932	0.000140691	0.0037824	1212.98	955.843	1383.56	1166.06	617.294	392.671	566.022	427.347	1228.33	971.373	1037.87	857.03	1257.83	847.182	1687.07	1264.41
797	ENSG00000187605	4474.92	-0.607977	0.167838	20.3827	0.000141399	0.00378877	4635.74	2310.96	4903.57	2164.44	8932.75	3831.96	9452.68	3953.48	5091.04	1990.66	5034.47	1746.9	7570.09	3033.89	5001.69	1944.43
798	ENSG00000187498	1322	1.24348	0.329917	20.3818	0.000141459	0.00378877	2386.93	1015.53	2612.18	942.773	748.95	384.857	664.512	383.02	2140.36	542.992	1987.07	903.485	1259.05	636.496	3020.15	1523.72
799	ENSG00000264364	16762.5	-0.230434	0.141615	20.382	0.000141447	0.00378877	14741.9	17452	14119.3	16012.6	18107.7	22964.4	18609.9	24789.6	12692.4	14966.1	14286.6	20006.4	14142.7	18831	10917.6	15559.3
800	ENSG00000166482	83.1203	2.84187	0.837216	20.3639	0.000142677	0.00381661	58.0468	57.2699	73.1062	55.6082	44.7134	9.76794	59.3314	12.4672	65.9433	102.398	65.0143	42.451	58.3906	26.6131	266.827	331.976
801	ENSG00000141569	708.551	0.115372	0.179322	20.3575	0.000143113	0.00382348	657.53	822.751	727.789	1222.52	403.663	529.423	473.465	644.83	696.316	990.161	554.395	856.229	489.021	655.347	644.213	969.154
802	ENSG00000028137	28.591	3.76259	0.934896	20.3193	0.000145746	0.00388899	11.0089	22.5853	9.82024	29.0874	1.24204	4.88397	4.74651	4.15573	15.6476	5.63659	11.8208	20.0241	4.86588	15.5243	135.008	161.398
803	ENSG00000182718	3774.05	-0.0017394	0.218627	20.3145	0.000146077	0.003889	4332.49	7862.92	4378.74	11040.4	493.09	783.389	363.108	606.736	3069.16	6318.62	2498.91	4076.1	2440.24	4140.55	2888.33	5092.08
804	ENSG00000150394	1041.42	0.651983	0.199798	20.3141	0.00014611	0.003889	1017.82	589.638	800.895	584.314	1879.21	1579.48	1633.99	1332.6	619.196	515.748	886.559	618.343	1089.96	852.727	1465.96	1196.34
805	ENSG00000113070	358.387	0.610177	0.217661	20.2978	0.000147252	0.00391453	145.117	235.533	145.121	251.52	387.516	513.794	283.604	491.761	247.008	393.622	306.158	447.738	262.758	472.382	461.367	689.193
806	ENSG00000187244	1125.56	0.438255	0.211306	20.2943	0.000147495	0.00391612	960.775	1597.11	1184.98	1956.55	309.268	563.61	302.59	630.285	777.907	1867.59	717.522	1569.89	727.449	1331.76	1115.15	2396.5
807	ENSG00000141540	386.965	0.834429	0.251236	20.2835	0.000148259	0.00393153	225.182	224.24	259.691	198.478	444.65	298.899	427.186	331.766	250.361	276.193	239.962	229.075	540.113	454.64	993.959	797.047
808	ENSG00000091972	4294.04	-0.154016	0.108838	20.2368	0.0001516	0.00401515	3385.73	4036.32	3197.03	3531.55	4858.86	5701.55	4769.06	5839.49	3489.41	3704.18	3861.85	4273.13	4482.69	5463.44	3733.46	4376.88
809	ENSG00000179431	3184.24	0.67034	0.207837	20.229	0.000152163	0.00402509	2143.73	5533.41	2409.23	6305.97	1537.64	2908.89	1769.26	3567.69	1578.17	2987.39	1566.25	2800.96	1864.85	3742.46	3241.26	6990.61
810	ENSG00000214357	848.558	0.637806	0.150971	20.2208	0.000152764	0.00403599	679.548	652.555	645.954	553.515	1114.11	990.469	1141.54	1083.95	818.144	651.966	793.175	647.177	851.529	739.621	1142.79	1070.89
811	ENSG00000204569	3629.26	0.469962	0.145132	20.2094	0.000153596	0.00405297	3319.68	3860.48	3494.92	4154.36	3385.8	3510.6	3717.71	4220.14	3126.16	4180.47	3404.39	3517.02	2762.6	2962.92	4009.85	4441.13
812	ENSG00000258998	9.67691	4.77014	1.34557	20.1984	0.000154408	0.00406939	8.00646	10.486	6.54683	6.84409	0	2.93038	0	0.692621	6.7061	21.6069	11.8208	9.61155	1.21647	2.21776	34.0178	32.1267
813	ENSG00000003989	76.1492	0.975996	1.05102	20.1858	0.000155336	0.00408879	80.0646	26.6184	49.1012	163.403	77.0064	53.7237	78.3175	49.8687	26.8244	138.097	9.45663	12.8154	60.8235	29.9397	220.053	142.275
814	ENSG00000152661	1629.01	0.489452	0.444625	20.1809	0.000155703	0.00409343	2759.23	1745.52	2587.09	3422.9	440.924	451.279	402.267	435.659	1556.93	3780.27	1306.2	1194.23	1019.4	1087.81	1903.94	1970.44
815	ENSG00000102710	3116.1	-0.197395	0.0951644	20.1434	0.000158517	0.00416229	3739.02	2669.91	3599.66	2402.27	3793.19	2678.37	3847.05	2684.6	3815.77	2511.1	4095.9	2706.45	3651.84	2579.25	3047.79	2035.45
816	ENSG00000162729	2357.05	0.653322	0.199231	20.1376	0.000158953	0.00416351	706.57	1879.42	762.705	1870.15	2284.11	4233.43	2082.53	4171.66	1185.86	2685.84	1262.46	2448.54	1602.09	3001.73	2524.76	5010.99
817	ENSG00000129654	599.065	0.959717	0.400218	20.1401	0.000158768	0.00416351	647.522	811.459	751.794	897.431	127.93	254.943	151.888	275.663	428.072	1402.57	371.173	700.842	290.736	561.092	612.321	1299.6
818	ENSG00000185262	1180.9	-0.598758	0.153971	20.1091	0.000161129	0.00421536	543.438	1148.63	585.941	1290.11	909.173	2114.76	925.57	2406.17	631.491	1403.51	606.407	1480.18	779.757	2042.55	593.186	1433.46
819	ENSG00000130396	10762.6	-0.452307	0.150947	20.0957	0.000162164	0.0042363	15817.8	8476.76	15094.8	7407.87	15659.6	8092.74	16483.5	8337.08	13718.4	5442.13	11953.2	5537.85	16100	8024.95	10675.2	5380.45
820	ENSG00000106366	110.559	-2.23357	0.573326	20.0936	0.000162325	0.0042363	33.0266	62.1097	41.4632	84.6956	70.7963	70.3292	55.7715	34.6311	50.2957	51.6688	40.1907	93.7126	402.652	434.68	86.1076	156.809
821	ENSG00000110446	59.057	-1.90548	0.441338	20.0861	0.000162905	0.00424109	48.0388	89.5347	60.0126	150.57	23.5988	35.1646	23.7326	33.9384	11.1768	25.3647	18.9133	21.626	111.915	175.203	40.3962	75.7271
822	ENSG00000223547	690.97	-0.54138	0.177151	20.0872	0.000162827	0.00424109	792.639	705.792	729.971	657.032	1006.05	744.317	916.077	757.035	736.553	540.173	808.542	568.683	703.12	576.616	441.169	371.751
823	ENSG00000138795	522.23	1.76461	0.424226	20.073	0.000163928	0.00426178	758.612	604.158	691.781	599.713	104.331	137.728	161.381	189.086	957.854	480.989	738.799	851.423	204.367	288.308	714.375	872.774
824	ENSG00000118495	1850.57	1.48923	0.372095	20.0709	0.000164099	0.00426178	3372.72	1474.5	3237.41	1381.65	1191.12	688.64	1211.55	682.232	3901.83	923.462	3354.74	1850.22	1091.17	629.842	2976.56	1641.52
825	ENSG00000149499	557.92	0.285952	0.199873	20.0285	0.000167453	0.00434364	373.301	638.842	463.734	702.374	336.593	448.349	326.323	483.45	577.842	715.847	379.447	641.571	485.372	681.96	636.771	1034.94
826	ENSG00000106236	825.93	0.64041	0.165416	20.0137	0.000168633	0.00436893	772.623	973.589	804.169	909.408	442.166	598.775	415.32	622.667	697.434	882.127	717.522	963.557	723.8	1014.62	1096.01	1581.09
827	ENSG00000120129	1330.91	-0.685056	0.165281	19.9802	0.000171357	0.00443416	862.696	1359.15	866.364	1438.97	1150.13	1859.82	1044.23	1672.68	810.32	1706.01	904.29	1418.5	1433	2347.49	932.301	1488.54
828	ENSG00000115041	142.258	1.43722	0.45806	19.9158	0.0001767	0.00456205	92.0743	195.202	112.387	195.912	91.9109	84.0043	91.3704	72.7252	144.181	134.339	99.2946	124.149	105.833	106.452	272.143	354.158
829	ENSG00000152894	1065.29	0.728261	0.185205	19.9155	0.000176726	0.00456205	2253.82	1300.27	2053.52	1149.81	684.364	427.836	688.244	409.339	1858.71	849.247	1593.44	836.205	718.934	461.293	1086.44	673.13
830	ENSG00000074410	1001.07	1.97394	0.472307	19.897	0.000178294	0.00459144	872.704	648.522	828.174	601.424	818.504	678.872	925.57	804.133	1541.28	401.137	1385.4	1199.84	603.369	526.717	2289.83	1891.65
831	ENSG00000196967	586.946	-0.447744	0.149659	19.8992	0.000178106	0.00459144	637.514	437.994	582.668	383.269	946.434	643.707	840.133	589.421	572.253	399.259	621.774	384.462	840.581	575.507	575.114	361.043
832	ENSG00000101040	3066.51	0.301656	0.10657	19.8864	0.000179194	0.00460907	2601.1	1580.17	2384.14	1713.59	5273.7	3408.04	5698.19	3657.73	2634.38	1731.37	2355.88	1537.05	3889.06	2608.08	4824.15	3167.54
833	ENSG00000161642	932.647	-0.847947	0.238727	19.863	0.000181211	0.00465536	589.476	705.792	615.402	686.12	1053.25	1707.44	1183.07	1845.84	611.372	979.828	491.745	876.253	870.993	1423.8	501.763	780.219
834	ENSG00000205336	10503.7	0.558751	0.132891	19.8341	0.00018372	0.00470852	7533.08	10115.8	8147.53	8818.6	10753.6	11791.9	10996.5	12710.3	7738.83	9799.22	8936.52	10276.3	9909.37	10863.7	13937.7	15730.6
835	ENSG00000177989	75.8092	0.988171	0.479526	19.8349	0.000183658	0.00470852	41.0331	59.6898	56.7392	71.8629	54.6497	42.0022	52.2116	47.7909	78.2378	142.794	53.1936	79.2953	51.0917	69.8593	110.558	201.939
836	ENSG00000153976	20.4292	2.35691	0.848336	19.8184	0.000185106	0.00473835	15.0121	20.9721	22.9139	24.8098	1.24204	1.95359	3.55989	4.84835	51.4134	42.2744	20.0953	35.2423	8.51529	2.21776	35.0809	36.7162
837	ENSG00000165591	190.327	-0.674935	0.25501	19.8049	0.000186305	0.00476335	113.091	162.937	100.385	141.159	177.612	281.317	144.769	253.499	144.181	242.373	184.404	259.512	215.315	328.228	129.693	166.753
838	ENSG00000150540	22.8336	2.75993	0.756826	19.7826	0.000188295	0.00480849	29.0234	23.3919	41.4632	22.2433	2.48408	6.83756	11.8663	6.23359	15.6476	13.152	16.5491	8.81058	7.29882	11.0888	71.2248	78.0219
839	ENSG00000169255	224.401	-0.312035	0.279732	19.7741	0.000189061	0.00482229	187.151	196.008	164.762	191.634	243.44	325.272	214.78	268.737	178.829	135.278	241.144	283.541	261.541	287.199	203.044	208.058
840	ENSG00000123191	926.74	0.518557	0.132072	19.7714	0.000189298	0.00482258	1115.9	621.097	1103.14	566.348	1151.37	657.383	1228.16	657.99	1382.57	717.726	1270.73	740.89	988.99	544.459	1324.57	756.506
841	ENSG00000204291	116.203	2.66843	0.640294	19.7653	0.000189851	0.00483093	46.0371	93.5678	57.8303	65.0188	77.0064	58.6077	86.6239	73.4179	162.064	54.4871	182.04	106.528	72.9882	51.0084	399.71	272.312
842	ENSG00000167081	8149.76	-0.408706	0.150939	19.7491	0.000191323	0.00486261	2289.85	3577.35	2290.3	3505.03	18184.7	23631.6	17896.7	22826.7	2666.79	3463.69	3269.63	3927.92	5587.25	7535.93	4278.81	5463.83
843	ENSG00000186350	1808.66	0.312804	0.10896	19.7209	0.000193913	0.00492258	2034.64	2104.47	2213.92	2194.38	1442.01	1524.78	1598.39	1677.53	1630.7	1843.17	1611.17	1676.41	1587.49	1592.35	2100.6	2106.59
844	ENSG00000187017	41.652	1.91243	0.586594	19.7132	0.000194628	0.00493488	44.0355	58.0766	33.8253	66.7298	12.4204	32.2342	4.74651	21.4713	35.7658	71.3968	24.8237	67.2808	15.8141	27.7219	60.5943	89.4957
845	ENSG00000153266	1161.38	0.504723	0.205907	19.7087	0.000195052	0.00493977	1680.36	2272.25	1910.58	2319.29	63.344	55.6773	74.7576	72.7252	2273.37	2339.19	1644.27	2154.59	307.767	374.801	481.565	557.627
846	ENSG00000165424	144.982	1.09354	0.383561	19.7045	0.000195439	0.00494372	130.105	138.738	111.296	182.224	104.331	68.3756	90.1838	88.6555	177.712	176.613	148.942	116.14	111.915	123.085	285.962	265.427
847	ENSG00000155906	952.847	-0.474505	0.171981	19.6758	0.000198127	0.00500062	840.678	995.368	702.693	964.16	855.765	1199.5	843.693	1227.32	820.379	1310.51	918.475	1270.33	788.273	1214.22	507.078	787.103
848	ENSG00000073060	1033.54	0.47763	0.240355	19.6755	0.000198155	0.00500062	617.498	701.758	620.858	1030.89	1152.61	1275.69	1079.83	1365.85	771.201	1326.48	780.172	970.766	806.52	982.466	1381.97	1672.12
849	ENSG00000162734	10367.6	0.939987	0.239567	19.6708	0.000198603	0.00500602	6902.57	11323.3	7141.5	10871	8163.93	10907.9	8072.63	12158.3	7755.6	7185.72	7184.68	9964.77	8045.73	11984.7	15322.9	22896.4
850	ENSG00000196937	1668.98	0.448958	0.129662	19.66	0.000199632	0.00502602	1428.15	1655.99	1311.55	1616.06	1736.37	2048.34	1637.55	1826.44	1486.52	1672.19	1476.42	1513.02	1518.15	1662.21	2021.94	2092.82
851	ENSG00000091583	8.64333	7.48387	2.60638	19.657	0.000199911	0.00502715	0	1.61324	0	0	2.48408	6.83756	1.18663	0.692621	0	0.939432	1.18208	49.6597	0	1.10888	10.6306	61.9586
852	ENSG00000196839	280.42	1.23539	0.337823	19.6535	0.000200254	0.00502985	271.219	362.172	277.149	430.322	106.815	166.055	119.849	159.303	345.364	291.224	289.609	496.597	119.214	207.36	332.737	511.732
853	ENSG00000124813	35.2418	2.16476	0.82115	19.6415	0.000201403	0.00505278	12.0097	30.6515	12.0025	33.3649	4.96816	3.90718	5.93314	5.54097	25.7067	70.4574	20.0953	14.4173	29.1953	27.7219	142.45	125.447
854	ENSG00000144485	6470.34	0.21279	0.114128	19.6109	0.000204356	0.00512087	3853.11	11492.7	4317.63	13013.2	2920.03	8372.1	3196.78	9461.21	3188.75	8204.06	2861.81	7721.28	2706.65	8192.39	3662.23	10361.6
855	ENSG00000158815	1304.43	0.761312	0.21785	19.5979	0.000205632	0.00514683	1567.26	3150.65	1575.6	2966.06	284.427	403.416	231.393	426.655	1361.34	2782.6	1160.8	2739.29	277.355	553.33	428.412	962.27
856	ENSG00000020129	3755.15	0.503943	0.146044	19.567	0.000208679	0.00520482	2138.73	2728.79	2365.59	2877.94	4077.62	4647.59	3887.39	5015.27	2755.09	4141.02	3465.86	4397.28	3185.94	3760.2	4864.55	5773.62
857	ENSG00000158966	2596.92	1.17939	0.309737	19.5691	0.00020847	0.00520482	5624.54	2351.29	5282.2	1918.05	873.154	591.937	895.904	550.634	6107.02	2753.48	4881.99	2849.02	1366.1	914.824	2783.08	1807.51
858	ENSG00000130158	529.885	0.611246	0.233446	19.5699	0.000208391	0.00520482	537.434	325.067	590.306	413.212	340.319	280.34	328.696	285.36	548.782	415.229	444.462	442.131	676.357	585.487	1238.46	1026.52
859	ENSG00000087077	1156.61	0.533953	0.154615	19.5611	0.000209268	0.00521342	1142.92	2186.74	1272.27	2346.67	275.733	635.893	335.816	692.621	895.264	1598.91	821.545	1767.72	602.153	1141.04	905.725	1884.76
860	ENSG00000085276	160.718	1.63689	0.530725	19.5347	0.000211921	0.00527338	486.392	183.102	461.551	141.159	19.8726	22.4663	21.3593	14.545	340.893	256.465	208.046	131.358	58.3906	21.0687	127.567	77.257
861	ENSG00000183943	2282.95	-0.199637	0.123544	19.5175	0.000213663	0.00531055	1819.47	1379.32	1623.61	1293.53	3384.56	2865.91	3449.53	3028.14	2356.07	1979.38	2771.98	2140.97	2515.66	2183.38	1984.73	1750.9
862	ENSG00000167323	1386.09	0.507835	0.131675	19.4888	0.000216608	0.00537751	1210.98	1132.49	1308.27	1032.6	1413.44	1248.34	1400.22	1341.61	1559.17	1427	1641.91	1446.54	1311.35	1184.28	1805.07	1714.19
863	ENSG00000009950	56.7633	1.88154	0.57156	19.4836	0.000217148	0.00538466	22.0178	31.4581	22.9139	29.9429	36.0191	69.3524	43.9052	84.4998	40.2366	128.702	35.4624	94.5135	24.3294	33.2663	80.7924	130.801
864	ENSG00000184895	118.411	-1.45429	0.421013	19.4809	0.000217421	0.00538519	214.173	321.841	223.683	342.204	13.6624	24.4199	20.1727	35.3237	108.415	97.7009	81.5635	164.998	68.1223	109.779	23.3873	45.1303
865	ENSG00000196990	32.1712	2.58169	1.058	19.4769	0.000217843	0.00538851	2.00161	4.03309	2.18228	3.42204	58.3759	91.8187	60.518	76.881	4.47073	26.3041	8.27455	11.2135	8.51529	16.6332	46.7745	93.3203
866	ENSG00000090006	3988.22	-0.148272	0.133813	19.4748	0.000218058	0.00538851	2978.4	3309.56	3520.01	3697.52	4650.2	5271.76	4909.08	5670.49	3278.16	3094.49	2263.68	2736.09	4384.16	4659.5	4395.74	4992.64
867	ENSG00000134686	8292.93	-0.5171	0.171424	19.4491	0.000220739	0.00544846	7133.75	11625.8	8111.52	11126.8	6509.53	9090.05	7171.98	10827.1	6783.22	7999.26	6571.18	10822.6	6566.51	10159.5	4761.43	7426.61
868	ENSG00000198728	4860.37	-0.28401	0.100221	19.4436	0.000221324	0.00545661	5395.35	4131.5	5787.4	3970.42	6500.83	4733.55	6664.1	4966.09	4755.74	3568.9	5204.69	4095.32	5637.12	4187.12	4576.46	3591.3
869	ENSG00000115414	12138.3	1.78639	1.00169	19.4031	0.000225635	0.00555009	13613	6185.15	13804	33370.9	1784.81	776.551	1895.05	858.85	11271.8	21976.1	12937.9	5190.23	4482.69	2038.12	44332.7	19694.4
870	ENSG00000135457	2174.1	-0.330907	0.134743	19.4046	0.000225471	0.00555009	2560.07	2269.83	2279.39	2102.85	2190.96	2337.47	2303.25	2265.56	2426.49	2113.72	2427.99	2346.02	2040.02	2117.96	1536.12	1467.88
871	ENSG00000166170	2115.04	-0.36963	0.1145	19.3714	0.000229067	0.00562806	2755.22	2578.76	2531.44	2585.35	1711.53	1736.74	1655.35	1633.2	2292.37	2171.97	2471.73	2156.99	2198.16	2137.92	1641.36	1582.62
872	ENSG00000123307	73.1227	2.2261	0.66099	19.3688	0.000229358	0.00562868	201.162	129.866	169.126	142.87	1.24204	0.976794	1.18663	0	112.886	154.067	102.841	78.4943	2.43294	11.0888	31.8917	29.8319
873	ENSG00000136167	16.7283	3.30518	0.805849	19.3664	0.000229619	0.00562868	20.0161	11.2927	14.1848	6.84409	4.96816	1.95359	10.6797	7.61883	11.1768	12.2126	16.5491	12.0144	12.1647	6.65327	62.7204	56.6041
874	ENSG00000107731	718.651	0.485181	0.222079	19.3622	0.000230079	0.00563352	984.794	701.758	954.746	769.96	291.879	231.5	285.977	199.475	936.618	1034.31	855.825	634.362	822.334	658.673	1193.81	942.382
875	ENSG00000166295	2198.95	-0.491675	0.133847	19.3552	0.000230847	0.00564587	2020.63	3082.09	1970.6	3132.02	1589.81	2772.14	1592.46	2785.72	1601.64	2589.07	1437.41	2681.62	1648.32	3007.28	1205.51	2066.82
876	ENSG00000103044	861.033	1.0107	0.245337	19.3423	0.00023227	0.00567417	712.575	712.244	709.24	598.857	868.186	711.106	957.609	731.408	1132.21	622.843	1306.2	1034.84	700.687	596.576	1311.81	1070.12
877	ENSG00000109670	1734.02	-0.306114	0.120029	19.3303	0.000233598	0.00568715	1617.3	1647.92	1501.41	1446.67	1998.44	1993.64	1889.11	1899.17	1477.58	1493.7	1651.36	1440.93	2245.6	2196.69	1688.14	1556.61
878	ENSG00000107317	17.0732	3.63176	1.41393	19.3309	0.000233531	0.00568715	0	6.45295	1.09114	10.2661	3.72612	10.7447	2.37326	7.61883	3.35305	15.9703	1.18208	9.61155	4.86588	3.32663	64.8465	127.742
879	ENSG00000100425	3488.49	-0.410719	0.109311	19.3342	0.000233168	0.00568715	3352.7	3171.63	3467.64	3276.61	4193.13	3879.83	4287.29	3938.24	3194.34	3269.22	3502.5	3045.26	3917.03	3527.34	3080.74	2712.41
880	ENSG00000180592	895.982	-0.824924	0.202959	19.2893	0.000238213	0.0057929	1328.07	829.204	1377.02	1024.05	904.205	787.296	920.824	826.99	929.912	643.511	794.357	692.031	1124.02	883.775	695.24	575.22
881	ENSG00000184305	311.157	-0.81932	0.223003	19.2717	0.000240212	0.00583488	283.228	119.38	280.422	124.049	591.211	263.734	533.983	296.442	428.072	197.281	398.361	164.197	568.092	255.042	332.737	142.275
882	ENSG00000149403	268.618	1.34983	0.431229	19.2471	0.000243042	0.00589693	107.086	179.069	106.932	162.547	459.555	364.344	384.468	319.298	158.711	242.373	167.855	131.358	232.346	212.905	582.555	486.49
883	ENSG00000181444	496.343	0.0371364	0.268874	19.2318	0.000244826	0.00593349	238.192	566.246	254.235	705.796	509.236	945.537	447.359	910.797	244.772	623.783	145.396	346.016	330.88	583.27	400.773	689.193
884	ENSG00000111224	767.553	-0.249578	0.151224	19.2254	0.000245567	0.00594473	927.748	825.171	795.44	605.702	859.491	729.665	879.292	690.543	822.614	579.63	763.623	609.532	1059.55	856.054	706.933	569.866
885	ENSG00000144476	1155.5	-0.253368	0.13874	19.2183	0.000246405	0.00595828	892.72	1122.01	938.379	1033.46	1451.94	1712.32	1497.52	1763.41	991.384	1075.65	684.424	777.734	1125.23	1367.25	886.59	1168.03
886	ENSG00000136888	4870.84	-0.41783	0.130799	19.2069	0.000247744	0.00598389	3967.2	6191.61	3749.15	6178.5	3358.47	6062.96	3577.68	6173.33	3715.18	7432.79	4010.79	6832.21	3528.98	6138.75	2574.72	4441.13
887	ENSG00000231738	100.506	-1.09096	0.305101	19.196	0.000249031	0.00600818	126.102	129.866	121.116	117.205	52.1657	69.3524	61.7047	67.8769	119.592	123.066	76.8351	83.3001	143.543	176.312	71.2248	68.8429
888	ENSG00000163960	4461.81	-0.388391	0.112889	19.1667	0.000252541	0.00608266	5400.36	2882.86	5075.97	2786.4	6875.93	3567.25	6960.76	3484.58	6266.85	2877.48	5627.88	2751.31	6449.72	3271.19	4761.43	2349.07
889	ENSG00000261496	252.824	-0.630935	0.245032	19.1607	0.000253255	0.00608266	99.0799	145.998	105.84	123.194	345.287	473.745	334.629	435.659	197.83	224.524	198.589	309.171	293.169	361.494	169.026	227.946
890	ENSG00000148798	21958.2	0.0363967	0.105868	19.1615	0.000253158	0.00608266	13727.1	13843.2	12904.9	12885.7	26861.6	26210.3	27841.9	28184.1	23071.2	20453.3	28497.6	25852.7	22907.3	23528.2	22562.3	21999.1
891	ENSG00000197324	1341.37	0.890361	0.357676	19.1653	0.000252699	0.00608266	928.749	1605.17	1078.04	2202.94	582.517	628.079	570.768	644.83	1179.16	2448.16	1393.67	1583.5	923.301	1034.58	2135.68	2522.71
892	ENSG00000144635	2834.55	-0.34512	0.111948	19.152	0.000254306	0.00610105	2815.27	3060.31	2612.18	3207.31	2758.57	3358.22	2649.74	3175.67	2689.14	2873.72	2776.7	3248.7	2664.07	3033.89	2074.02	2355.19
893	ENSG00000100593	35.3307	2.37234	0.689337	19.145	0.000255162	0.00611473	11.0089	9.67943	5.45569	11.1216	44.7134	47.8629	45.0919	44.3278	21.236	23.4858	18.9133	40.8491	20.68	25.5042	82.9185	112.443
894	ENSG00000176170	178.37	0.305751	0.31312	19.1268	0.000257379	0.00616098	159.128	281.51	171.309	481.652	31.051	82.0507	23.7326	74.8031	88.2969	257.404	73.2889	156.989	110.699	246.171	177.531	438.3
895	ENSG00000259891	332.703	-0.496553	0.203804	19.1244	0.00025768	0.00616128	258.208	416.215	266.238	335.36	346.529	434.673	341.749	488.298	257.067	353.226	284.881	399.68	308.983	386.998	193.476	251.659
896	ENSG00000065911	1461.79	-0.814737	0.186634	19.09	0.000261928	0.00625374	1848.49	1720.52	1816.74	2000.18	777.517	1019.77	656.205	776.428	1372.51	1799.01	1128.89	1323.19	1958.52	2498.3	1177.87	1514.54
897	ENSG00000184500	348.892	0.595876	0.24663	19.0884	0.000262131	0.00625374	329.266	367.012	315.339	455.132	265.796	283.27	237.326	230.643	407.954	450.927	400.725	361.234	255.459	298.288	474.124	449.773
898	ENSG00000039523	2214.69	-0.433087	0.110694	19.0853	0.000262519	0.00625601	1254.01	1747.94	1380.29	1865.01	2578.47	3490.09	2623.64	3517.13	1514.46	2263.09	1698.65	2222.67	2248.04	2891.95	1737.04	2402.62
899	ENSG00000168386	61.8599	1.62695	0.40808	19.0777	0.000263464	0.00625764	119.096	57.2699	92.7467	45.3421	39.7453	19.5359	53.3983	15.9303	71.5317	35.6984	55.5577	34.4414	72.9882	31.0486	160.522	84.9062
900	ENSG00000152939	23.3546	2.85233	0.739397	19.0788	0.000263331	0.00625764	20.0161	25.0052	17.4582	16.2547	2.48408	12.6983	8.3064	5.54097	22.3537	29.1224	30.7341	21.626	10.9482	14.4154	70.1618	66.5481
901	ENSG00000006125	13317.8	0.407442	0.107579	19.081	0.000263057	0.00625764	12870.4	10317.5	11728.6	10196	15610	12138.6	16113.2	13432	15178.1	11024.2	18261.9	14050.5	12691.4	10381.3	16109.6	12980.7
902	ENSG00000280255	71.2262	-1.31752	0.417296	19.0751	0.000263794	0.00625853	47.0379	68.5626	40.3721	75.2849	60.8599	105.494	67.6378	88.6555	40.2366	89.246	72.1068	90.5087	76.6376	134.174	36.144	46.6602
903	ENSG00000079308	495.439	0.848773	0.275849	19.0502	0.000266944	0.00632625	341.275	262.958	330.615	256.653	545.255	320.389	408.2	277.049	553.253	243.313	478.742	277.133	816.251	489.015	1532.93	793.988
904	ENSG00000170776	2316.41	0.6066	0.161445	19.0443	0.000267698	0.00633711	4240.42	1636.63	3820.07	1646	2568.54	993.4	2484.8	1020.23	3698.41	1153.62	3238.9	1259.11	2778.42	1057.87	3867.4	1598.68
905	ENSG00000166816	27.5529	2.68508	0.837811	19.0353	0.000268838	0.00635704	6.00484	15.3258	1.09114	11.9771	22.3567	24.4199	8.3064	14.545	7.82378	7.51546	8.27455	8.81058	19.4635	43.2462	87.1707	154.514
906	ENSG00000247809	12.6055	3.71245	1.45684	19.0313	0.000269354	0.00636222	3.00242	1.61324	1.09114	7.6996	8.69428	8.79115	7.11977	9.00408	7.82378	1.87886	5.91039	1.60192	2.43294	2.21776	80.7924	52.0146
907	ENSG00000069188	3915.51	0.429915	0.144717	19.0283	0.000269744	0.00636441	8689.01	3795.14	9584.56	3459.68	2358.63	989.493	2283.07	919.801	6741.86	2274.36	5565.23	2273.93	4144.51	1665.53	5687.36	2215.98
908	ENSG00000273136	350.306	0.938732	0.26428	19.0152	0.000271426	0.00639704	923.745	324.261	771.435	269.486	383.79	96.7026	315.643	99.0448	642.667	180.371	483.47	136.965	319.932	67.6415	458.178	131.566
909	ENSG00000137273	10.4388	5.88275	1.79067	18.9945	0.000274119	0.00644632	13.0105	5.64633	15.2759	20.5323	1.24204	1.95359	1.18663	4.84835	14.5299	15.0309	10.6387	14.4173	0	0	12.7567	35.9513
910	ENSG00000132003	1666.02	-0.48531	0.140759	18.9961	0.000273911	0.00644632	1051.85	1105.07	1133.69	1191.73	2228.22	2206.58	2424.28	2463.65	1466.4	1717.28	1696.28	1729.28	1832	1693.26	1395.79	1321.02
911	ENSG00000154319	1144.78	-0.384548	0.160598	18.9748	0.000276696	0.00649979	1530.23	1213.96	1442.48	1111.31	909.173	879.115	893.531	842.92	1264.1	1065.32	1414.95	1263.12	1319.87	1296.28	1000.34	869.715
912	ENSG00000004838	293.484	0.67389	0.261092	18.9512	0.000279822	0.00655921	161.13	333.94	181.129	356.748	136.624	174.846	126.969	211.942	254.832	551.447	229.323	409.292	209.233	355.95	333.8	668.541
913	ENSG00000173273	5771.06	-0.253796	0.0846517	18.9511	0.000279839	0.00655921	7061.7	3983.89	6807.61	3624.8	8193.73	4457.11	7975.33	4304.64	7680.71	4151.35	7782.81	3974.37	8071.28	4407.79	6466.58	3393.19
914	ENSG00000100300	216.663	-0.867823	0.723865	18.9466	0.000280444	0.0065662	24.0194	142.772	48.0101	699.808	60.8599	163.125	59.3314	144.065	76.0024	572.114	59.1039	164.197	105.833	303.832	209.422	634.119
915	ENSG00000168918	301.778	1.36985	0.466454	18.9428	0.000280952	0.00657089	568.459	318.614	589.215	307.984	64.5861	76.19	73.571	76.1883	310.716	488.505	263.604	261.114	193.419	201.816	541.096	493.374
916	ENSG00000128654	1707.14	-0.571206	0.157996	18.9229	0.000283624	0.00662614	1309.06	1732.62	1250.44	1838.49	1435.8	2373.61	1445.31	2389.54	1264.1	2249	1332.2	2073.69	1533.97	2406.26	1005.65	1674.41
917	ENSG00000136603	1393.36	-0.81136	0.199025	18.914	0.000284825	0.00664696	1352.09	1025.21	1235.17	1249.05	1658.12	1525.75	1681.45	1261.96	1456.34	1202.47	1521.34	1014.02	2076.51	1725.41	1307.56	1001.28
918	ENSG00000178343	52.8734	-1.76395	0.576984	18.9039	0.000286202	0.00667181	16.0129	27.425	13.0937	28.2319	64.5861	109.401	87.8105	122.594	25.7067	15.9703	11.8208	14.4173	100.967	139.719	22.3242	45.8952
919	ENSG00000172830	134.104	0.667974	0.484938	18.8955	0.00028735	0.00669128	37.0299	89.5347	52.3746	177.946	53.4077	87.9115	72.3843	101.123	128.533	335.377	121.754	178.615	70.5553	123.085	225.368	290.67
920	ENSG00000145545	1949.03	0.378025	0.113104	18.8535	0.000293142	0.00681874	1389.12	1293.82	1422.84	1359.41	2343.73	2322.82	2311.55	2306.43	1892.24	1960.59	2232.95	2209.05	1760.23	1708.78	2251.56	2419.44
921	ENSG00000126945	3891.46	-0.273303	0.127282	18.8445	0.000294405	0.00684068	3595.9	4853.43	2917.7	4659.97	2992.07	4872.25	2966.57	4852.5	3148.51	5109.57	3423.3	5038.85	3070.37	4930.07	2249.43	3582.89
922	ENSG00000158195	2368.44	0.304674	0.125064	18.8414	0.000294838	0.0068433	3544.86	2444.86	3550.56	2724.8	1613.41	1082.29	1591.27	1213.47	3325.11	2684.9	3065.13	2334	2121.52	1663.32	2777.77	2157.84
923	ENSG00000260404	448.334	-0.675313	0.194577	18.8261	0.000296989	0.00688577	717.579	334.747	711.422	293.44	556.434	216.848	560.089	225.102	761.142	369.197	624.138	289.147	670.275	278.328	412.466	152.984
924	ENSG00000141756	4542.86	0.858725	0.246178	18.8229	0.000297445	0.00688888	6336.11	7686.27	7042.2	7803.11	1214.71	1761.16	1431.07	2157.52	5058.63	4932.96	3920.96	6197.04	2312.51	3533.99	4474.41	6823.09
925	ENSG00000011083	41.6794	2.83179	0.759186	18.7963	0.000301229	0.00696897	6.00484	16.1324	2.18228	10.2661	60.8599	55.6773	54.5849	57.4876	7.82378	6.57602	8.27455	9.61155	26.7623	46.5729	119.062	178.991
926	ENSG00000165912	181.02	0.805548	0.490728	18.7897	0.000302176	0.00698333	92.0743	260.538	84.0176	463.687	156.497	285.224	160.195	288.823	63.7079	165.34	34.2803	89.7078	71.7717	150.807	183.909	345.744
927	ENSG00000197093	1798.06	-0.474556	0.148001	18.787	0.000302565	0.00698478	816.659	1027.63	948.199	922.24	3040.51	3523.3	3238.31	3978.42	1308.81	1504.97	1111.15	1386.47	1564.38	1874	1141.72	1382.21
928	ENSG00000180694	660.571	0.544229	0.207144	18.7827	0.000303192	0.00699172	819.661	734.023	861.999	744.294	377.58	440.534	366.668	401.028	719.788	863.338	620.591	696.036	536.463	629.842	835.563	921.729
929	ENSG00000124479	86.9529	2.03865	0.496368	18.7802	0.000303552	0.00699248	99.0799	253.278	97.1113	240.398	17.3886	37.1182	18.9861	45.0204	46.9427	42.2744	48.4652	86.5039	20.68	52.1172	89.2968	196.585
930	ENSG00000079999	2638.48	-0.467496	0.113613	18.7342	0.000310261	0.00713934	2316.87	3694.31	2505.25	4280.98	1714.01	2796.56	1833.34	2838.36	1693.29	3104.82	1659.64	2864.24	2255.34	3764.64	1797.63	3096.4
931	ENSG00000225472	17.8845	2.71556	0.806383	18.7288	0.000311069	0.00715023	11.0089	14.5191	10.9114	17.9657	16.1465	10.7447	11.8663	19.3934	6.7061	14.0915	9.45663	8.81058	6.08235	9.9799	54.2159	64.2533
932	ENSG00000152620	1171.75	0.693008	0.188052	18.6973	0.000315767	0.00725043	1199.97	1455.14	1035.49	1426.99	961.339	1249.32	961.169	1109.58	1141.15	1087.86	1039.05	1111.74	872.209	1124.4	1363.9	1608.63
933	ENSG00000124839	27.4411	2.1154	0.987239	18.6808	0.000318257	0.00729978	0	8.87281	3.27341	13.6882	14.9045	18.5591	8.3064	11.0819	4.47073	8.45489	8.27455	20.825	13.3812	21.0687	109.495	174.402
934	ENSG00000145423	1842.54	0.219513	0.352936	18.6714	0.00031968	0.00732457	3207.59	2994.17	3427.26	3039.63	560.16	848.834	663.325	964.821	2201.83	4710.31	1329.84	1915.1	676.357	954.744	827.059	1159.62
935	ENSG00000103222	1801.39	0.371164	0.0989808	18.6683	0.000320156	0.0073255	2250.82	1535.8	2291.39	1529.65	1926.4	1240.53	2050.49	1355.46	2164.95	1431.69	2234.13	1404.09	1954.87	1261.9	2543.9	1646.11
936	ENSG00000274180	1163.11	-0.552353	0.140362	18.6666	0.000320405	0.0073255	849.685	859.049	952.563	947.906	1702.84	1626.36	1632.8	1633.89	957.854	1121.68	1126.52	1091.71	1190.92	1145.47	866.392	904.136
937	ENSG00000184697	295.994	0.89588	0.291101	18.6523	0.000322599	0.00736779	98.0791	290.383	108.023	293.44	78.2485	159.217	77.1308	148.221	201.183	556.144	200.953	482.179	229.913	474.6	473.061	865.125
938	ENSG00000111554	898.025	0.511726	0.176592	18.6498	0.000322987	0.00736878	1279.03	1112.33	1251.54	938.495	588.727	599.752	580.261	552.712	1211.57	1235.35	1020.13	878.655	718.934	637.605	933.364	829.939
939	ENSG00000059728	953.618	-0.518971	0.186106	18.6069	0.000329635	0.00751246	664.536	650.941	597.944	509.029	1548.82	1260.06	1357.5	1107.5	799.143	711.15	833.366	655.187	1627.64	1246.38	1010.97	677.72
940	ENSG00000115556	196.081	0.639201	0.23562	18.6036	0.000330155	0.00751631	220.178	212.141	218.228	201.901	178.854	154.333	157.822	141.987	251.479	280.89	202.136	206.648	137.461	145.263	216.864	211.118
941	ENSG00000149972	115.76	-0.66336	0.404531	18.5847	0.000333141	0.00756818	98.0791	37.9111	69.8328	29.9429	209.905	143.589	251.565	128.828	99.4738	42.2744	133.575	65.6789	228.696	130.848	136.071	45.8952
942	ENSG00000166105	351.45	0.0570439	0.26146	18.5864	0.000332865	0.00756818	175.141	131.479	166.944	100.95	578.79	541.144	518.557	514.618	164.299	132.46	254.147	250.701	572.957	530.043	506.015	484.96
943	ENSG00000185269	59.2886	-1.69297	0.838089	18.5809	0.000333745	0.00757386	11.0089	21.7787	19.6405	136.882	59.6179	104.517	64.0779	76.881	25.7067	123.066	17.7312	19.2231	49.8753	65.4238	55.279	97.9098
944	ENSG00000231025	564.55	-0.777308	0.210244	18.555	0.000337884	0.00765155	248.2	472.679	261.873	484.219	658.281	1031.49	646.712	991.834	319.657	704.574	345.167	661.595	503.619	869.36	301.908	531.62
945	ENSG00000129354	18.8812	2.06522	1.3043	18.5552	0.000337845	0.00765155	3.00242	14.5191	4.36455	37.6425	0	3.90718	0	5.54097	2.23537	33.8196	0	3.20385	7.29882	15.5243	61.6573	109.384
946	ENSG00000155858	1298.05	0.265991	0.128139	18.5522	0.000338324	0.00765342	841.679	608.997	777.981	556.082	2185.99	1662.5	2159.66	1559.78	1121.04	829.518	1536.7	1015.62	1687.24	1133.27	1773.18	1319.49
947	ENSG00000185340	395.581	-0.362104	0.39308	18.5455	0.00033941	0.00766987	186.15	262.151	257.509	663.021	291.879	563.61	287.164	564.486	176.594	730.878	160.763	338.006	249.376	503.43	356.124	738.148
948	ENSG00000101076	13.9649	7.20177	1.9474	18.5312	0.000341722	0.00771397	1.00081	7.25957	1.09114	3.42204	1.24204	3.90718	1.18663	2.77049	0	0.939432	0	18.4221	0	3.32663	78.6662	100.205
949	ENSG00000169851	980.081	0.608466	0.21421	18.5135	0.000344614	0.00777107	1672.35	903.413	1837.48	807.602	930.288	465.931	835.386	392.716	1337.87	912.188	1426.77	646.376	941.548	456.858	1413.87	700.667
950	ENSG00000078403	1755.7	-0.389918	0.129737	18.5038	0.000346204	0.0077987	2806.26	1591.46	2589.27	1592.11	2020.8	1125.27	2088.47	1252.26	2249.9	1333.99	2157.29	1122.95	2200.59	1328.44	1726.41	905.666
951	ENSG00000004399	240.268	0.161551	0.422997	18.496	0.000347485	0.0078111	250.202	154.064	229.139	402.946	170.159	159.217	174.434	123.287	342.011	351.348	235.234	181.818	212.882	169.658	363.566	324.326
952	ENSG00000168481	124.388	1.08392	0.362546	18.4972	0.000347293	0.0078111	31.025	47.5905	34.9164	42.7755	115.51	181.684	110.356	159.996	61.4725	138.097	81.5635	123.348	117.998	158.569	229.62	355.688
953	ENSG00000178053	1118.93	0.553378	0.145799	18.483	0.000349638	0.00785127	1106.89	1627.76	963.475	1542.49	658.281	841.02	609.927	866.469	1086.39	1610.19	1041.41	1461.76	822.334	1097.79	1108.77	1457.94
954	ENSG00000153561	2490.73	-0.430252	0.114077	18.4766	0.000350716	0.00786721	2682.16	2431.96	2497.61	2374.9	2701.44	2652	2624.82	2379.85	2628.79	2309.12	2446.9	2064.08	2976.7	2907.48	2197.34	1976.55
955	ENSG00000105137	560.464	-0.457232	0.185087	18.4602	0.00035345	0.00792024	782.631	932.451	954.746	1415.01	162.707	239.315	220.713	284.667	460.485	713.029	378.265	588.707	374.673	546.677	371.007	542.329
956	ENSG00000176978	823.155	0.242542	0.205346	18.4576	0.000353895	0.00792192	299.241	813.072	400.448	925.663	602.389	1231.74	548.222	1119.28	406.836	1011.77	391.268	771.327	656.894	1241.94	929.112	1821.28
957	ENSG00000186642	837.941	1.23617	0.340779	18.4532	0.000354639	0.00793027	1067.86	898.573	1062.77	747.716	452.102	436.627	374.975	449.511	1257.39	670.754	874.738	937.927	653.244	669.762	1398.98	1454.11
958	ENSG00000006327	306.574	-1.4474	0.388466	18.4308	0.000358426	0.00800659	172.139	470.259	234.595	972.716	69.5542	126.006	45.0919	96.2744	178.829	533.597	141.849	317.982	341.828	583.27	196.666	424.531
959	ENSG00000015592	10204.7	0.508703	0.164978	18.422	0.000359938	0.00803063	3839.1	9640.71	3800.43	9882	9810.87	19449	8713.41	18098.9	4481.91	10835.4	4861.89	10171.4	6682.07	13651.4	9445.26	19910.9
960	ENSG00000180739	9.67396	3.33372	1.78094	18.4201	0.000360253	0.00803063	1.00081	7.25957	1.09114	30.7984	0	3.90718	1.18663	4.15573	1.11768	34.759	1.18208	0.800962	1.21647	1.10888	17.0089	48.19
961	ENSG00000197616	21.1968	5.40668	1.31297	18.3883	0.000365751	0.00814472	22.0178	20.1655	12.0025	9.41062	1.24204	14.6519	2.37326	15.2377	2.23537	11.2732	0	11.2135	3.64941	7.76214	104.18	101.734
962	ENSG00000255302	10067.8	-0.270148	0.0975748	18.3775	0.000367623	0.00817789	9173.4	13689.9	8653.82	13377.6	7482.05	12358.4	7565.94	12059.2	8175.85	11743.8	8209.54	12793	7609.02	12362.9	6194.44	9636.47
963	ENSG00000181350	377.605	0.66942	0.221142	18.3499	0.00037248	0.00827732	206.166	270.217	213.863	294.296	547.739	558.726	493.637	541.63	277.185	257.404	270.696	312.375	313.849	352.623	526.213	605.052
964	ENSG00000180263	893.404	-0.359145	0.161458	18.3273	0.000376505	0.0083581	1323.07	508.977	1217.71	440.588	1643.22	647.615	1709.93	631.671	1217.16	369.197	1237.64	447.738	1239.58	471.273	857.887	331.211
965	ENSG00000165948	1136.81	0.642093	0.174021	18.3171	0.000378341	0.00839016	753.608	1163.14	811.807	1130.13	755.16	1356.77	797.414	1421.95	837.144	1548.18	911.383	1653.19	712.852	1220.87	1096.01	2019.39
966	ENSG00000052344	23.2531	2.99204	1.149	18.3094	0.000379728	0.00841219	0	8.87281	2.18228	10.2661	3.72612	6.83756	1.18663	6.23359	2.23537	11.2732	3.54624	4.80577	9.73176	14.4154	97.8013	188.935
967	ENSG00000135547	55.6441	0.673464	0.727321	18.3015	0.00038115	0.00842625	44.0355	33.0714	48.0101	165.114	14.9045	18.5591	15.4262	21.4713	43.5896	127.763	41.3728	38.4462	24.3294	32.1575	93.5491	128.507
968	ENSG00000138613	1086.97	-0.449889	0.169324	18.3029	0.000380899	0.00842625	1524.23	1428.52	1385.75	1267.01	911.657	784.366	855.559	840.842	1228.33	878.369	1200.99	968.363	1319.87	1163.21	885.527	748.857
969	ENSG00000134874	2099.26	0.34779	0.144659	18.2918	0.000382907	0.00845635	2169.75	1658.41	2188.82	1965.11	2146.24	1599.99	2089.65	1489.83	2555.02	1978.44	2578.11	1860.64	2244.39	1631.16	3210.43	2222.09
970	ENSG00000181744	1503.41	0.642941	0.186099	18.2849	0.000384174	0.00847558	1879.52	1735.84	1868.03	1584.41	1234.59	1378.26	1134.42	1241.18	1270.81	1042.77	1179.71	1126.95	1406.24	1555.76	2210.1	2206.03
971	ENSG00000125462	3123.09	-0.896019	0.369337	18.2746	0.000386047	0.00850813	245.198	732.41	284.787	633.933	5786.66	7671.74	6349.65	9295.67	2148.19	3516.29	1132.43	1474.57	3183.5	3793.47	1495.72	2225.15
972	ENSG00000102445	216.552	-0.562099	0.245455	18.2515	0.000390325	0.00859357	289.233	303.289	266.238	269.486	157.739	179.73	200.54	218.868	206.771	166.279	197.407	205.046	227.48	270.566	161.585	144.57
973	ENSG00000102878	197.832	1.49302	0.489215	18.247	0.000391158	0.00860307	13.0105	40.3309	13.0937	38.498	235.988	399.509	215.966	385.097	84.9439	325.043	132.393	259.512	97.3176	175.203	258.323	491.079
974	ENSG00000105639	96.9685	1.10264	0.354733	18.2398	0.000392497	0.00862365	73.0589	99.2141	79.6531	65.8743	72.0383	101.587	54.5849	75.4957	105.062	150.309	82.7455	111.334	80.287	89.8191	141.387	169.047
975	ENSG00000134253	568.503	0.818712	0.206416	18.2209	0.000396034	0.00869244	841.679	723.537	896.915	602.279	470.733	322.342	459.225	351.852	708.611	436.836	673.785	532.64	442.795	341.534	693.113	598.168
976	ENSG00000137573	424.272	1.82898	0.530361	18.2144	0.000397255	0.00870139	651.526	182.296	553.207	146.292	263.312	215.872	261.058	180.082	509.663	433.078	436.187	281.138	420.899	257.26	1219.33	777.159
977	ENSG00000105750	383.878	-0.680967	0.24567	18.2149	0.000397164	0.00870139	627.506	654.168	637.225	618.534	243.44	248.106	251.565	283.975	406.836	284.648	424.366	421.306	300.468	344.861	203.044	191.995
978	ENSG00000263874	102.371	-0.952955	0.339759	18.2086	0.000398363	0.00871673	118.095	108.894	128.754	99.2392	120.478	103.54	122.223	90.7334	93.8853	47.911	112.298	85.703	147.193	121.977	71.2248	65.7832
979	ENSG00000103647	3321.91	-0.152841	0.103044	18.1921	0.000401482	0.00877602	2637.13	2577.95	2664.56	2337.26	5404.11	5127.19	6219.12	5790.31	2104.6	1820.62	1859.41	1699.64	3543.58	3395.38	3053.1	2916.64
980	ENSG00000080166	120.33	-1.58975	0.905555	18.1852	0.000402811	0.00879607	214.173	174.23	235.686	135.171	26.0828	14.6519	30.8523	18.0082	78.2378	550.507	29.552	31.2375	148.409	145.263	54.2159	39.011
981	ENSG00000157064	6531.37	0.0935269	0.143791	18.1485	0.000409895	0.00894164	3275.64	2520.68	2853.33	2084.02	14613.8	8779.43	14231.2	9261.73	5985.19	3814.09	7622.05	4725.68	7922.87	5059.81	7206.47	4545.92
982	ENSG00000143537	1548.76	0.156254	0.135834	18.1356	0.00041242	0.00898756	1249.01	1856.03	1564.69	2079.75	1331.47	1799.26	1222.23	1820.9	1319.98	1811.22	1130.07	1828.6	1019.4	1461.5	1297.99	1988.03
983	ENSG00000150995	122.669	1.00319	0.454255	18.1322	0.000413074	0.00899265	253.204	96.7943	224.774	136.026	63.344	32.2342	53.3983	27.0122	213.477	126.823	187.951	48.8587	111.915	38.8107	264.701	83.3763
984	ENSG00000185664	88.8803	0.0826216	0.986293	18.1204	0.000415396	0.00902485	46.0371	101.634	72.0151	99.2392	18.6306	31.2574	20.1727	24.9344	31.2951	574.932	18.9133	22.4269	64.4729	94.2546	92.486	109.384
985	ENSG00000175906	1404.29	-1.0136	0.279829	18.1211	0.000415257	0.00902485	406.328	1406.74	504.106	1462.92	1505.35	3184.35	1569.91	3390.38	473.897	868.975	453.918	1068.48	1284.59	2703.44	730.32	1454.88
986	ENSG00000072952	124.508	1.21109	0.347753	18.1162	0.000416231	0.009033	166.134	93.5678	154.942	84.6956	113.026	82.0507	103.237	65.799	157.593	65.7602	139.485	78.4943	130.162	92.0368	259.386	205.764
987	ENSG00000108828	15899.5	-0.265517	0.0940135	18.1121	0.000417038	0.009033	10370.4	15217.7	10576.4	15918.5	10732.5	15648.2	10706.9	16656.2	14485.2	24259.9	16906.1	26292.4	14151.2	21681.9	12156.1	18632.7
988	ENSG00000090372	8432.37	-0.259276	0.100535	18.1123	0.000416996	0.009033	5700.6	7636.26	6302.41	8062.33	7831.06	10904.9	8688.49	12133.3	6775.39	8578.89	7655.14	10951.6	7533.6	10141.8	6595.21	9426.88
989	ENSG00000116044	1109.96	0.310541	0.179903	18.0959	0.000420259	0.00909358	1268.02	1480.15	1092.23	1721.29	582.517	736.503	545.849	698.162	1116.56	1644.01	917.293	1090.91	934.249	1235.29	1224.64	1471.71
990	ENSG00000102309	990.825	-0.34131	0.146043	18.071	0.000425274	0.00916766	821.663	1435.78	821.627	1326.04	731.561	1228.81	716.724	1310.44	671.727	1176.17	729.343	1424.91	690.955	1272.99	503.889	990.572
991	ENSG00000176884	529.221	1.37901	0.376747	18.0682	0.000425825	0.00916766	76.0614	201.655	92.7467	165.114	781.243	915.256	800.974	872.703	354.305	386.107	405.453	506.208	369.807	475.708	958.878	1105.31
992	ENSG00000204277	90.599	-1.51515	0.500136	18.0704	0.000425393	0.00916766	95.0767	79.8553	118.934	62.4523	108.057	81.0739	156.635	117.053	100.591	40.3956	59.1039	63.276	167.873	107.561	40.3962	51.2497
993	ENSG00000171867	2978.28	1.23289	0.349175	18.0692	0.000425636	0.00916766	1556.26	3630.59	1485.04	3230.41	2780.93	3418.78	2622.45	3181.9	2069.95	2962.97	2144.29	2377.26	2290.61	2845.38	4880.5	6175.2
994	ENSG00000100276	48.1895	0.936589	0.575671	18.0688	0.000425705	0.00916766	17.0137	52.4302	24.005	88.9731	27.3249	57.6309	18.9861	63.0285	17.8829	104.277	13.0029	58.4702	13.3812	45.464	46.7745	122.387
995	ENSG00000179909	1248.4	-0.515907	0.189271	18.0007	0.000439708	0.00945081	1301.05	696.112	1266.81	558.648	2318.89	948.467	2210.69	863.006	1477.58	746.848	1679.73	712.055	2289.4	920.368	1420.24	564.511
996	ENSG00000185721	2200.44	-0.343085	0.144902	18	0.00043986	0.00945081	2394.93	3010.3	2220.47	3127.75	1444.49	2079.6	1503.46	2293.96	1896.71	2920.69	2242.4	3306.37	1478.01	2337.51	1126.84	1823.57
997	ENSG00000205581	14409	-0.306215	0.114239	17.9755	0.000444998	0.00955161	14083.4	17607.7	13007.5	17265.9	14495.8	19271.2	14664.4	19484.1	11525.5	13497.8	11054.8	15370.5	11502.9	16364.8	9174.19	12172.9
998	ENSG00000197261	88.2839	-1.96972	0.558221	17.973	0.000445518	0.00955318	240.194	168.583	247.688	190.779	4.96816	9.76794	7.11977	12.4672	96.1207	67.6391	89.838	97.7174	54.7412	86.4925	17.0089	21.4178
999	ENSG00000157734	136.989	1.17498	0.345147	17.9604	0.000448191	0.00960088	103.083	98.4075	89.4733	118.06	114.268	163.125	124.596	183.545	146.416	132.46	131.211	137.765	82.72	113.106	188.161	265.427
1000	ENSG00000189180	1851.12	-0.207018	0.133276	17.9313	0.000454431	0.00972481	2806.26	1735.04	2231.38	1509.12	1885.42	1315.74	1887.93	1263.34	2366.13	1803.71	2566.29	1731.68	2351.44	1451.52	1613.72	1099.19
1001	ENSG00000166206	4458.04	-0.077793	0.124649	17.907	0.000459704	0.00982785	3150.54	2683.62	3117.38	2338.11	7708.1	6091.29	7352.35	5787.54	4039.3	2776.02	4864.26	3486.59	5333.01	4197.1	4816.71	3586.71
1002	ENSG00000164889	1944.86	0.11903	0.239452	17.902	0.000460802	0.00984148	2222.79	1890.71	2459.43	2895.05	1479.27	1445.66	1358.69	1487.75	1825.18	2778.84	1622.99	1801.36	1596.01	1668.86	2316.4	2268.75
1003	ENSG00000198597	1344.9	-0.856826	0.29747	17.8991	0.000461439	0.00984527	1187.96	626.743	1170.79	530.417	2823.16	1775.81	3016.41	1921.33	1121.04	364.5	966.941	515.019	2218.84	1413.82	1181.06	684.604
1004	ENSG00000112796	55.085	1.46209	0.490911	17.8943	0.000462494	0.00985793	26.021	20.1655	20.7316	18.8212	106.815	58.6077	77.1308	48.4835	57.0018	50.7293	65.0143	40.8491	52.3082	34.3752	114.81	89.4957
1005	ENSG00000168490	619.496	1.19499	0.32554	17.8793	0.000465783	0.00991817	177.143	475.099	201.861	414.923	695.542	1064.71	639.593	1175.38	316.304	362.621	283.699	567.882	423.332	658.673	880.212	1574.97
1006	ENSG00000000005	7.98387	5.57323	1.94666	17.8483	0.000472695	0.0100553	12.0097	7.25957	16.3671	5.13306	6.2102	8.79115	4.74651	3.46311	4.47073	0	0	0.800962	0	1.10888	19.135	38.246
1007	ENSG00000136943	227.655	0.886351	0.254623	17.8149	0.000480248	0.0102059	290.234	291.996	267.329	325.094	124.204	143.589	136.462	173.848	212.36	205.736	167.855	226.672	155.708	219.558	298.719	403.113
1008	ENSG00000143753	1355.9	0.143932	0.113367	17.8016	0.000483296	0.0102605	1249.01	1620.5	1373.74	1781.17	1145.16	1411.47	986.088	1390.78	1115.45	1511.55	1037.87	1365.64	1103.34	1474.81	1363.9	1763.91
1009	ENSG00000174669	673.537	0.379602	0.167528	17.7964	0.000484493	0.0102757	604.488	693.692	701.602	814.446	557.676	631.986	571.955	768.81	616.961	765.637	530.753	760.914	497.536	595.467	720.753	943.912
1010	ENSG00000090932	2762.64	-0.8655	0.286893	17.791	0.00048573	0.0102917	2401.94	4511.42	2515.07	4758.35	2027.01	4198.26	2355.46	5027.74	1412.75	1570.73	1257.73	2651.18	1912.29	4130.57	1117.27	2354.43
1011	ENSG00000091409	1403.84	1.17976	0.302406	17.7766	0.000489055	0.0103519	2252.82	1413.2	2102.62	1266.16	904.205	753.108	977.782	745.26	1914.59	793.82	1695.1	1263.12	1139.83	930.348	2421.64	1887.82
1012	ENSG00000183421	14.3899	2.55327	1.08611	17.7666	0.000491398	0.0103912	8.00646	8.87281	8.7291	13.6882	8.69428	7.81435	5.93314	4.84835	10.0591	49.7899	11.8208	12.0144	3.64941	5.54439	28.7025	42.0706
1013	ENSG00000204381	32.2427	0.995962	0.62611	17.7508	0.000495088	0.0104589	15.0121	16.939	15.2759	40.209	11.1784	34.1878	13.0529	19.3934	24.589	42.2744	17.7312	30.4366	24.3294	29.9397	76.5401	104.794
1014	ENSG00000131966	2943.86	-0.23598	0.110821	17.7275	0.0005006	0.0105649	2224.79	3408.77	2052.43	3293.72	2552.39	4110.35	2733.99	4014.43	2176.13	3517.23	2552.11	3585.11	2351.44	3691.45	1917.76	2919.7
1015	ENSG00000102572	1728.8	-0.567315	0.153798	17.6726	0.000513808	0.0108325	2214.79	1430.94	2099.35	1801.71	2056.82	1646.88	2264.09	1746.1	1746.94	1291.72	1706.92	1256.71	2022.99	1661.1	1510.6	1203.22
1016	ENSG00000100796	3378.01	-0.390814	0.110314	17.6706	0.000514292	0.0108325	4423.57	3975.02	4176.88	4135.54	3015.67	3094.48	3097.1	2959.57	3530.76	3337.8	3576.97	3115.74	3364.76	3245.68	2557.72	2440.86
1017	ENSG00000000971	8.85052	6.53991	2.1363	17.6522	0.000518804	0.0109008	1.00081	7.25957	1.09114	4.27755	0	18.5591	0	2.77049	10.0591	5.63659	8.27455	15.2183	0	1.10888	26.5764	39.7759
1018	ENSG00000173402	4158.49	0.230745	0.0981612	17.6522	0.000518811	0.0109008	6388.15	4509.81	6771.6	4898.65	3451.63	2546.5	3644.14	2843.21	4586.97	3658.15	4456.44	3355.23	3882.97	2951.83	4840.1	3750.41
1019	ENSG00000100916	680.221	-0.328981	0.157279	17.6508	0.000519143	0.0109008	646.522	668.687	540.113	667.298	746.466	958.235	700.111	824.219	537.605	598.418	618.227	695.235	707.986	843.856	540.033	590.519
1020	ENSG00000141696	2074.71	0.502338	0.168158	17.6491	0.00051957	0.0109008	2153.74	2812.68	2380.86	3226.13	1179.94	1850.05	1180.7	2058.47	1569.23	2460.37	1574.53	2606.33	1214.04	1913.92	1872.04	3142.29
1021	ENSG00000134186	2349.04	-0.411751	0.114854	17.634	0.000523299	0.0109683	3279.65	2452.93	3083.56	2540.87	2317.65	1923.31	2294.94	1795.27	2662.32	1926.78	2555.65	1933.52	2777.2	2285.4	2066.58	1688.94
1022	ENSG00000128607	3794.74	-0.224049	0.139247	17.6199	0.000526812	0.0110311	2954.38	2585.21	2723.48	2363.78	5361.88	4197.29	5288.8	4098.93	4096.31	3029.67	4922.18	3444.14	4996.04	3760.2	3976.9	2916.64
1023	ENSG00000197177	1265.49	-0.771323	0.225889	17.6168	0.000527597	0.0110367	795.642	1172.82	828.174	1096.76	1899.08	1815.86	1681.45	1906.09	678.433	942.25	789.629	826.593	1757.8	1936.1	1036.48	1084.66
1024	ENSG00000139540	19.189	3.23677	0.882218	17.6046	0.000530649	0.0110897	9.00727	12.0993	8.7291	6.84409	4.96816	16.6055	11.8663	17.3155	11.1768	11.2732	11.8208	9.61155	7.29882	14.4154	49.9637	104.029
1025	ENSG00000161381	263.506	1.22909	0.411961	17.5755	0.000538024	0.0112329	37.0299	80.6619	57.8303	63.3078	526.625	425.882	423.626	402.413	134.122	189.765	183.222	164.197	231.129	218.449	572.988	504.848
1026	ENSG00000141030	3159.8	-0.453793	0.151859	17.5696	0.00053954	0.0112536	3350.7	3770.14	3056.28	3988.39	2445.58	3476.41	2544.13	3672.28	2740.56	4008.56	2871.27	4116.14	2546.07	3582.78	1789.13	2598.44
1027	ENSG00000049192	140.699	1.40832	0.381677	17.5573	0.000542691	0.0112863	296.239	139.545	232.412	106.083	93.153	42.9789	110.356	45.713	217.948	45.0927	138.303	48.8587	169.089	70.9682	352.935	141.51
1028	ENSG00000165030	1029.75	-0.372064	0.132014	17.5584	0.000542409	0.0112863	549.443	866.309	495.377	860.644	1114.11	1761.16	1051.35	1584.02	667.257	1049.35	741.164	1074.89	1037.65	1648.9	774.969	1199.4
1029	ENSG00000229847	2743.82	0.212813	0.151325	17.5606	0.000541845	0.0112863	6827.51	3756.42	6320.96	3402.37	255.86	160.194	263.431	184.237	6911.75	4299.78	5001.38	3139.77	1023.05	620.971	1053.49	680.014
1030	ENSG00000168913	1206.35	-0.253027	0.148744	17.5539	0.000543577	0.0112937	345.279	1063.12	344.8	1142.11	784.969	2453.71	949.303	2881.3	532.017	1491.82	664.328	2003.21	633.781	1804.14	499.637	1708.07
1031	ENSG00000107954	1420.02	-0.361042	0.13816	17.5429	0.000546414	0.0113417	695.561	738.863	647.045	793.058	2033.22	2127.46	2032.69	2115.96	1076.33	1209.99	1191.54	1424.91	1732.25	1993.76	1424.5	1483.18
1032	ENSG00000183172	1955.2	-0.406689	0.128209	17.5281	0.000550272	0.0114107	900.727	2500.52	991.844	2694	1422.14	3426.59	1414.46	3721.45	856.145	2332.61	1076.87	2553.47	1171.46	2876.43	941.869	2402.62
1033	ENSG00000103489	1178.91	0.179136	0.155049	17.5232	0.000551528	0.0114257	1921.55	1022.79	1884.4	868.343	1486.72	715.013	1601.95	718.941	1454.11	576.811	931.478	439.728	1795.51	800.61	1779.56	865.125
1034	ENSG00000163710	67.574	1.39852	0.439566	17.5049	0.000556355	0.01149	93.0751	75.8222	74.1974	103.517	37.2612	51.7701	32.039	41.5573	87.1792	96.7615	72.1068	103.324	26.7623	29.9397	64.8465	91.0256
1035	ENSG00000069011	23.8515	2.40047	1.43893	17.5012	0.000557316	0.01149	8.00646	17.7456	5.45569	117.205	1.24204	2.93038	1.18663	2.77049	3.35305	50.7293	3.54624	1.60192	3.64941	4.43551	36.144	121.622
1036	ENSG00000188994	2311.88	-0.341596	0.138692	17.4931	0.000559465	0.01149	3352.7	1552.74	2941.71	1477.47	3049.21	1472.03	3459.02	1500.91	3448.05	1624.28	3249.54	1344.01	3341.64	1557.97	2574.72	1044.12
1037	ENSG00000164761	16.3592	4.06802	1.18184	17.5019	0.000557141	0.01149	20.0161	13.7125	21.8228	10.2661	9.93632	6.83756	4.74651	10.3893	23.4713	26.3041	26.0057	30.4366	3.64941	0	21.2611	32.8916
1038	ENSG00000188747	325.952	0.884653	0.356265	17.4959	0.000558721	0.01149	78.063	235.533	79.6531	268.63	249.65	490.351	205.287	434.274	147.534	503.536	169.037	326.793	232.346	423.591	426.286	944.677
1039	ENSG00000166024	735.19	-0.272745	0.167424	17.495	0.00055896	0.01149	941.76	926.805	736.518	787.925	640.892	594.868	628.913	676.691	760.024	879.308	770.716	837.005	757.861	783.976	464.556	575.22
1040	ENSG00000189067	826.579	0.407005	0.185316	17.4976	0.000558288	0.01149	512.413	598.511	520.473	784.503	550.224	907.442	619.42	917.723	557.724	748.727	474.014	723.269	815.035	1282.97	1246.97	1965.85
1041	ENSG00000013364	276.674	0.559026	0.35308	17.5063	0.000555969	0.01149	122.098	222.627	150.577	289.163	222.325	331.133	163.755	312.372	166.535	554.265	172.584	338.807	186.12	293.853	339.115	561.452
1042	ENSG00000176014	1733.97	0.643979	0.208688	17.5005	0.000557521	0.01149	1786.44	2523.1	1846.21	3239.82	514.204	770.691	624.167	895.559	2087.83	2288.46	1808.58	2804.17	964.661	1350.61	1627.54	2611.44
1043	ENSG00000100764	1848.84	-0.262914	0.14281	17.4752	0.000564225	0.0115766	2380.92	2480.35	2054.61	2384.31	1352.58	1614.64	1281.56	1677.53	1749.17	2224.57	1970.53	2543.05	1479.23	1859.59	1118.34	1410.51
1044	ENSG00000080371	2162.68	-0.445998	0.12538	17.4612	0.000567985	0.0116426	2334.88	2035.1	2177.91	1983.07	2156.18	2273	1899.79	1866.61	2258.84	2326.03	2269.59	2149.78	2648.26	2571.49	1881.61	1770.79
1045	ENSG00000072310	2926.89	0.530899	0.244332	17.459	0.000568601	0.0116441	2881.32	3042.57	3331.24	3830.12	1787.29	2666.65	2152.54	3502.59	2921.62	3388.53	2100.55	3433.72	1716.44	2587.01	2924.47	4563.52
1046	ENSG00000172828	101.375	1.1375	0.443921	17.4482	0.000571496	0.0116922	68.0549	72.5957	85.1088	62.4523	54.6497	58.6077	53.3983	69.9547	79.3555	162.522	65.0143	93.7126	100.967	108.67	230.683	256.248
1047	ENSG00000185909	3559.83	-0.617588	0.173059	17.4382	0.000574236	0.011737	3607.91	5667.3	4006.66	5647.23	1490.45	2658.83	1488.03	2708.15	2873.56	5178.15	2892.55	5589.11	2701.78	5083.09	1846.53	3517.87
1048	ENSG00000147065	3754.25	0.713829	0.197824	17.4246	0.00057794	0.0118014	6076.9	4913.12	5889.96	4895.23	1281.78	936.746	1352.76	1047.94	6757.51	3653.45	5899.76	4169.01	2884.25	2161.2	4690.21	3458.21
1049	ENSG00000102195	953.241	1.30564	0.324356	17.4176	0.000579852	0.0118292	1654.33	833.237	1615.98	625.378	572.58	234.431	579.075	261.811	718.67	152.188	702.155	290.749	1566.81	696.375	3271.03	1477.06
1050	ENSG00000156076	16.3333	2.40005	1.23565	17.4043	0.000583528	0.0118929	8.00646	11.2927	14.1848	23.0988	8.69428	8.79115	7.11977	2.07786	10.0591	62.0025	10.6387	16.0192	4.86588	2.21776	34.0178	38.246
1051	ENSG00000152611	13.3678	2.69236	1.02633	17.3999	0.000584746	0.0119063	6.00484	12.9059	5.45569	6.84409	0	4.88397	0	2.77049	10.0591	29.1224	2.36416	7.20866	8.51529	15.5243	37.207	65.0183
1052	ENSG00000169618	18.715	2.9511	0.832214	17.3869	0.000588363	0.0119572	20.0161	32.2648	16.3671	20.5323	11.1784	12.6983	9.49303	11.0819	20.1183	9.39432	9.45663	10.4125	3.64941	14.4154	42.5223	55.8392
1053	ENSG00000136918	11.5381	1.99137	1.00167	17.388	0.00058805	0.0119572	7.00565	8.06619	7.63797	17.9657	1.24204	3.90718	1.18663	5.54097	12.2945	20.6675	2.36416	9.61155	6.08235	5.54439	31.8917	43.6005
1054	ENSG00000149571	1235.61	0.797624	0.241706	17.3616	0.000595466	0.0120901	286.231	417.022	330.615	404.657	2312.68	2747.72	2383.94	2704.69	684.022	1140.47	872.374	1121.35	774.891	762.908	1338.39	1487.77
1055	ENSG00000092054	432.177	1.1363	0.334349	17.3439	0.000600474	0.0121802	329.266	607.384	296.79	607.413	308.026	376.066	243.259	383.712	381.13	354.166	339.257	427.714	302.901	425.809	648.465	883.483
1056	ENSG00000157978	223.879	0.471305	0.281321	17.3342	0.000603242	0.0122248	314.253	327.487	339.344	485.075	47.1975	59.5845	47.4651	65.1064	250.361	426.502	232.87	289.948	100.967	153.025	188.161	254.719
1057	ENSG00000275074	128.346	0.722136	0.336119	17.3209	0.000607068	0.0122907	64.0517	119.38	79.6531	139.448	84.4587	124.053	81.8774	140.602	116.239	284.648	106.387	201.042	69.3388	102.017	130.756	209.588
1058	ENSG00000185088	3744.87	-0.58277	0.198748	17.3014	0.000612691	0.0123928	4854.92	6466.66	4613.33	6680.68	1809.65	3208.77	1819.1	3248.39	2699.2	4268.78	2756.61	5289.55	2546.07	4822.51	1710.46	3123.17
1059	ENSG00000132635	2739.46	0.345542	0.111563	17.2764	0.000619989	0.0125286	1515.22	2858.66	1713.09	2782.98	2307.71	3757.73	2259.34	3948.63	1905.65	3102.94	1897.24	3175.01	2004.74	3413.13	2650.2	4539.04
1060	ENSG00000233016	1920.59	-0.844166	0.205878	17.2735	0.000620857	0.0125343	1210.98	2415.02	1358.47	2961.78	1075.61	2396.08	963.542	2422.79	1059.56	3356.59	1125.34	2766.52	1386.78	3192.46	863.203	2174.67
1061	ENSG00000277586	12536.8	0.249845	0.247789	17.2665	0.000622903	0.0125637	8504.86	10755.5	7716.53	10119.8	8457.05	10033.6	7659.69	9115.59	14652.8	10625.9	20450	23115	13004.1	15298.1	14755.2	16324.9
1062	ENSG00000134548	42.84	-3.9836	1.38554	17.2408	0.000630552	0.012706	4.00323	23.3919	10.9114	287.452	11.1784	7.81435	5.93314	4.84835	15.6476	212.312	5.91039	16.8202	18.2471	31.0486	8.50446	21.4178
1063	ENSG00000164543	816.658	-0.984615	0.295394	17.2339	0.000632621	0.0127357	1081.87	1376.09	1035.49	1249.05	560.16	408.3	556.529	452.282	941.089	1086.92	786.083	752.103	940.331	949.199	512.394	378.636
1064	ENSG00000204103	477.969	-0.772334	0.247338	17.223	0.000635891	0.0127895	245.198	362.978	238.959	407.223	873.154	1081.31	814.027	1096.42	205.654	340.074	309.705	342.812	372.24	449.095	231.747	276.901
1065	ENSG00000184368	302.981	-0.19362	0.217346	17.2062	0.000640974	0.0128676	137.111	151.644	146.212	143.726	494.332	422.952	467.532	405.876	261.538	221.706	386.54	335.603	372.24	307.159	318.917	274.607
1066	ENSG00000173275	378.077	0.725784	0.233405	17.2076	0.000640536	0.0128676	409.33	344.426	381.898	266.064	418.567	268.618	401.08	237.569	566.665	433.078	471.65	286.744	409.95	241.735	572.988	338.86
1067	ENSG00000188732	658.593	-0.350839	0.155206	17.1968	0.000643838	0.012913	623.503	575.926	593.579	509.029	745.224	753.108	682.311	674.613	695.199	608.752	768.351	691.23	777.324	746.275	540.033	553.038
1068	ENSG00000186462	1268.38	-0.062565	0.165408	17.1518	0.000657705	0.0131787	883.713	912.286	701.602	858.933	1413.44	1849.07	1329.02	1600.65	1048.39	1368.75	1487.06	1536.25	1291.89	1612.31	1098.14	1302.66
1069	ENSG00000171219	84.6508	1.43959	0.578668	17.1368	0.000662408	0.0132606	68.0549	62.9163	73.1062	58.1747	52.1657	67.3988	34.4122	42.2499	72.6494	192.584	87.4738	79.2953	69.3388	55.4439	189.224	149.924
1070	ENSG00000167680	4566.92	0.235832	0.0900338	17.1121	0.000670212	0.0134042	1856.5	3461.2	2136.45	3916.53	4663.86	8766.73	4915.01	9277.66	2264.42	4509.27	2521.37	5046.06	2925.61	5488.94	3901.42	7419.73
1071	ENSG00000119655	946.672	0.636017	0.252349	17.1013	0.000673624	0.0134599	991.8	1502.73	959.11	1751.23	319.204	556.773	302.59	648.294	650.491	1788.68	605.224	1263.12	481.722	951.417	761.149	1613.22
1072	ENSG00000141084	1643.79	-0.636229	0.197447	17.0926	0.000676423	0.0135032	1884.52	1342.21	2064.43	1242.2	1853.12	1252.25	1854.7	1515.46	1812.88	1678.76	1890.14	1468.96	2237.09	1667.75	1425.56	1110.66
1073	ENSG00000078687	3127.31	-0.303019	0.149497	17.0809	0.000680161	0.0135652	2855.3	1443.04	2804.22	1248.19	6331.92	2894.24	6388.81	3042.69	3361.99	1344.33	3736.55	1507.41	5019.16	2382.98	4024.74	1651.46
1074	ENSG00000173530	200.87	-1.96895	0.53502	17.0732	0.000682662	0.0136024	243.196	232.306	225.866	518.439	77.0064	101.587	93.7436	105.971	172.123	466.898	147.76	175.411	232.346	242.844	98.8643	79.5517
1075	ENSG00000196972	400.946	0.704259	0.19397	17.0694	0.000683878	0.013614	209.169	298.449	188.767	251.52	485.637	550.912	437.866	604.658	314.069	401.137	268.332	386.865	345.478	490.124	492.196	689.958
1076	ENSG00000183317	896.014	0.497541	0.155135	17.0538	0.000688977	0.0137027	283.228	454.126	316.43	465.398	1184.91	1540.4	1223.41	1626.27	552.135	779.729	708.065	1009.21	712.852	965.832	1090.7	1423.52
1077	ENSG00000105707	15.6645	5.8522	1.49295	17.0497	0.000690312	0.0137165	3.00242	11.2927	1.09114	1.71102	0	6.83756	0	6.92621	4.47073	27.2435	4.72832	30.4366	4.86588	7.76214	44.6484	95.6151
1078	ENSG00000073464	2023.62	0.53313	0.142924	17.0339	0.000695484	0.0138065	1562.26	1192.18	1535.23	1048.86	3165.96	2076.66	3034.21	2036.31	2135.89	1685.34	2472.91	1567.48	2276.02	1504.75	3058.42	2025.51
1079	ENSG00000007171	255.871	-2.42872	0.650777	17.0154	0.000701599	0.0139149	770.622	252.472	858.726	242.965	75.7644	97.6794	79.5041	93.5039	349.835	209.493	191.497	181.017	319.932	257.26	61.6573	52.0146
1080	ENSG00000132297	14.7011	3.2231	1.07612	17.0121	0.000702717	0.0139242	5.00404	9.67943	0	4.27755	11.1784	11.7215	4.74651	4.84835	6.7061	10.3338	0	4.80577	20.68	21.0687	52.0898	68.0779
1081	ENSG00000140332	2600.53	-0.800784	0.217458	17.0089	0.000703775	0.0139323	2613.11	2529.56	2728.94	2734.21	3121.25	3237.1	3228.82	3082.16	1572.58	2402.13	1534.34	1505.01	3451.13	3581.67	2123.99	2162.43
1082	ENSG00000146587	766.645	-0.562221	0.170969	16.9972	0.000707689	0.0139968	873.705	688.853	785.619	743.439	788.695	654.452	808.094	685.002	850.556	801.335	911.383	691.23	967.094	816.134	692.05	508.672
1083	ENSG00000136931	20.2996	2.36008	0.723607	16.9586	0.000720724	0.0142152	19.0153	29.0383	13.0937	23.9543	22.3567	29.3038	15.4262	27.7049	6.7061	19.7281	5.91039	8.81058	4.86588	16.6332	28.7025	53.5444
1084	ENSG00000167641	30.2272	0.53712	1.32902	16.9603	0.000720169	0.0142152	4.00323	11.2927	1.09114	100.095	18.6306	43.9557	7.11977	19.3934	3.35305	70.4574	3.54624	8.00962	7.29882	22.1776	44.6484	118.563
1085	ENSG00000280623	16.9627	2.99513	0.995292	16.9595	0.000720416	0.0142152	4.00323	9.67943	1.09114	6.84409	6.2102	5.86077	2.37326	2.77049	2.23537	3.75773	2.36416	0.800962	20.68	17.742	78.6662	106.324
1086	ENSG00000183779	928.293	-1.16519	0.322562	16.9517	0.000723083	0.0142486	416.336	713.051	476.827	928.229	736.529	1385.09	690.618	1426.8	368.835	1356.54	654.872	1198.24	1002.37	1936.1	584.682	977.569
1087	ENSG00000169432	818.531	-0.482845	0.166958	16.9408	0.000726819	0.014309	922.744	450.093	863.09	379.847	734.045	432.72	721.47	410.032	1423.93	733.696	1336.93	700.041	1559.51	864.925	1027.98	535.444
1088	ENSG00000164089	11.6016	4.46128	1.32725	16.9274	0.000731458	0.0143871	7.00565	6.45295	8.7291	3.42204	0	5.86077	0	4.15573	10.0591	14.0915	10.6387	15.2183	2.43294	2.21776	37.207	58.134
1089	ENSG00000102554	123.053	-1.13499	0.83854	16.9141	0.000736071	0.0144646	61.0492	76.6288	103.658	489.352	62.102	54.7005	49.8384	45.713	57.0018	299.679	49.6473	63.276	96.1011	109.779	188.161	162.163
1090	ENSG00000169635	2438.9	-0.616909	0.208585	16.9051	0.000739219	0.0145131	3303.66	2248.05	3336.7	2203.8	2434.4	2184.11	2194.08	2106.26	2476.78	2110.9	2835.81	2446.94	2848.97	2685.7	1913.5	1692.77
1091	ENSG00000130513	149.02	-2.13253	0.604502	16.8993	0.000741268	0.01454	66.0533	176.65	105.84	307.984	44.7134	100.61	26.1058	40.8647	59.2372	500.717	54.3756	105.727	176.388	395.869	64.8465	158.339
1092	ENSG00000109861	854.859	1.44082	0.409393	16.8864	0.000745789	0.0146153	987.797	898.573	1086.77	1000.95	375.096	397.555	361.922	468.212	1318.87	594.66	1193.9	1366.44	429.414	476.817	1210.82	1509.95
1093	ENSG00000175866	2039.36	-0.413677	0.12868	16.8555	0.000756776	0.014817	1678.35	1993.96	1774.19	2112.26	2112.71	2518.18	2164.41	2774.64	1365.81	1924.9	1517.79	2061.68	2111.79	2703.44	1727.47	2088.23
1094	ENSG00000138759	1238.27	1.08356	0.356202	16.8428	0.000761349	0.0148796	2441.97	458.16	2392.87	411.501	1732.65	552.866	1552.11	516.695	1945.89	686.725	1585.17	538.247	1239.58	404.74	2563.03	790.163
1095	ENSG00000240771	615.997	0.424437	0.175931	16.8428	0.000761362	0.0148796	337.272	549.307	387.354	579.181	556.434	808.786	501.944	801.363	516.369	658.542	461.011	695.235	452.527	765.126	682.483	1103.02
1096	ENSG00000196470	604.382	-0.540567	0.164811	16.8343	0.000764405	0.0149118	262.212	780.807	261.873	801.613	360.191	1079.36	360.735	1054.86	255.949	781.607	303.794	763.317	395.353	1139.93	280.647	787.868
1097	ENSG00000166596	86.3906	1.25274	0.399651	16.8351	0.000764121	0.0149118	55.0444	105.667	66.5594	76.1404	18.6306	27.3502	22.5459	16.6229	108.415	153.127	94.5663	115.339	79.0706	86.4925	156.269	200.409
1098	ENSG00000153922	1947.28	-0.415651	0.158526	16.83	0.000765983	0.014929	3783.05	1518.86	3108.65	1480.89	2159.91	1130.15	2362.58	1106.12	2959.62	1270.11	2665.59	1207.85	2486.47	1309.58	1800.82	806.226
1099	ENSG00000148737	1120.35	-0.375419	0.176652	16.8274	0.000766927	0.0149338	2032.64	1726.97	1993.51	2105.41	503.026	539.19	605.18	556.868	1230.57	992.98	851.097	748.9	1111.85	1073.39	1014.16	839.883
1100	ENSG00000132698	20.9904	1.91755	0.79021	16.8212	0.000769189	0.0149642	7.00565	12.9059	5.45569	22.2433	17.3886	23.4431	18.9861	22.8565	11.1768	19.7281	4.72832	15.2183	10.9482	14.4154	52.0898	77.257
1101	ENSG00000187553	7.71523	5.21228	1.85742	16.8113	0.000772776	0.0150067	4.00323	12.9059	4.36455	11.1216	2.48408	0.976794	1.18663	5.54097	6.7061	28.183	4.72832	4.80577	0	1.10888	22.3242	13.0037
1102	ENSG00000275216	186.2	-12.6072	3.10904	16.8125	0.000772334	0.0150067	0	2.41986	5.45569	1827.37	4.96816	2.93038	2.37326	1.38524	2.23537	985.464	0	4.00481	54.7412	73.1859	4.25223	8.41413
1103	ENSG00000204389	1648.03	-1.68439	0.428156	16.807	0.000774373	0.0150241	1397.13	1560.81	1569.06	1892.39	1327.74	2542.6	1134.42	2361.15	637.079	2347.64	682.06	1333.6	1969.47	3607.18	711.185	1295.01
1104	ENSG00000116698	5551.81	-0.346277	0.142709	16.7869	0.000781777	0.015154	7039.68	4799.38	6471.54	4692.48	6133.19	4894.72	6371.01	5229.29	5898.01	5270.21	6840.69	5148.58	6326.86	5157.39	4741.24	3814.66
1105	ENSG00000183798	386.749	0.706029	0.205784	16.7817	0.000783681	0.0151772	561.453	626.743	512.835	650.188	151.529	166.055	141.209	185.623	499.604	509.172	414.91	534.242	223.831	251.715	322.106	436.77
1106	ENSG00000270055	100.137	1.28104	0.367657	16.7756	0.000785964	0.0152076	82.0662	112.927	90.5645	90.6841	65.8281	79.1203	67.6378	64.4138	114.004	141.854	114.662	164.998	47.4423	78.7303	110.558	176.697
1107	ENSG00000080503	1354.42	1.31359	0.349859	16.7721	0.000787249	0.0152187	682.551	1019.57	621.949	848.667	2436.88	1960.43	2436.15	1976.74	924.324	754.364	1030.77	725.672	1074.14	911.497	2417.39	1849.58
1108	ENSG00000180730	696.842	-1.74401	0.495479	16.7681	0.000788747	0.0152339	1978.6	1211.54	2104.81	1115.59	130.414	188.521	131.716	186.315	596.843	905.612	322.708	437.325	588.772	825.005	192.413	233.301
1109	ENSG00000198300	36.9096	3.58206	1.00366	16.7555	0.000793472	0.0153114	13.0105	5.64633	4.36455	2.56653	24.8408	22.4663	41.532	4.84835	22.3537	5.63659	13.0029	10.4125	43.7929	28.8308	231.747	115.503
1110	ENSG00000116478	2982.64	-0.586305	0.162128	16.7483	0.000796183	0.0153498	2879.32	2665.88	2865.33	2946.38	3749.72	3687.4	3602.6	4048.37	2329.25	2159.75	1848.77	2132.16	3538.71	4006.37	2406.76	2855.45
1111	ENSG00000125246	175.402	0.748438	0.370308	16.7416	0.000798709	0.0153847	135.109	243.599	134.21	286.596	54.6497	53.7237	34.4122	42.9425	308.48	394.561	223.413	293.152	92.4517	119.759	182.846	206.529
1112	ENSG00000225968	2309.9	-0.414511	0.117302	16.7357	0.000800947	0.0154139	2265.83	2513.42	2300.12	2844.57	3071.56	3366.03	3146.94	3587.78	1584.87	1719.16	1368.85	1576.29	2041.24	2173.4	1665.81	1732.55
1113	ENSG00000203867	85.5941	0.282127	1.05447	16.7316	0.000802494	0.0154298	45.0363	54.0435	56.7392	249.809	43.4714	24.4199	42.7186	22.8565	62.5902	214.19	52.0115	15.2183	57.1741	42.1373	264.701	122.387
1114	ENSG00000137962	199.261	1.06244	0.339176	16.7283	0.00080374	0.0154399	354.286	144.385	294.607	139.448	95.637	66.422	68.8244	45.0204	416.896	142.794	362.898	181.818	203.151	106.452	358.25	207.293
1115	ENSG00000242173	507.802	0.583939	0.286314	16.7198	0.000806986	0.0154883	270.218	477.518	315.339	555.226	371.37	778.505	291.911	633.056	217.948	727.12	290.791	574.29	332.096	617.645	563.42	1108.37
1116	ENSG00000174498	1990.63	-1.26427	0.476346	16.7006	0.00081435	0.0156157	2372.91	1098.61	2431.06	1061.69	3206.95	3306.45	3601.42	3929.93	1129.98	716.787	1338.11	1388.07	2029.07	2389.63	869.581	979.863
1117	ENSG00000180616	583.364	0.623223	0.171657	16.6911	0.000818022	0.015672	416.336	607.384	414.632	550.093	576.306	703.292	556.529	728.638	434.779	573.993	466.921	550.261	485.372	639.822	764.338	865.125
1118	ENSG00000136295	14266.4	0.439111	0.131937	16.6839	0.000820822	0.0156726	12436	14432.8	14544.9	14081.7	14895.8	13944.7	16017.1	15275.1	12620.9	11936.4	12997	12652.8	13412.8	12152.2	19064.9	17798.2
1119	ENSG00000107443	1518.93	-0.748115	0.243229	16.6859	0.000820041	0.0156726	2847.3	1451.11	2605.64	1344.86	1320.29	943.583	1249.52	935.039	2084.48	1137.65	1854.68	1278.34	1907.43	1471.48	1103.45	767.98
1120	ENSG00000179195	7240.7	-0.360147	0.133738	16.6872	0.000819544	0.0156726	10580.5	8052.48	9798.42	8016.13	5969.24	5603.87	6413.73	5671.18	9166.12	7220.47	9008.62	7823.8	6645.58	6230.78	5187.72	4462.55
1121	ENSG00000006016	57.7525	0.516898	0.65673	16.6835	0.000820979	0.0156726	13.0105	27.425	13.0937	61.5968	44.7134	103.54	53.3983	108.049	23.4713	133.399	18.9133	39.2471	31.6282	48.7906	63.7834	139.98
1122	ENSG00000123352	1803.29	-0.336171	0.127321	16.6806	0.0008221	0.01568	1736.4	1650.34	1672.71	1813.68	1802.2	1933.08	1861.82	2062.63	1817.35	1790.56	2008.35	2149.78	1707.92	1903.94	1383.04	1558.91
1123	ENSG00000161653	62.5728	0.955616	0.431647	16.6588	0.000830597	0.0158279	29.0234	59.6898	37.0987	66.7298	58.3759	79.1203	40.3454	55.4097	52.5311	111.792	66.1964	110.533	27.9788	43.2462	60.5943	102.499
1124	ENSG00000148123	1469.86	-0.30054	0.168009	16.6519	0.000833317	0.0158657	786.635	891.314	793.257	801.613	1650.67	2300.35	1649.41	1937.95	1113.21	1417.6	1446.86	1652.38	1728.6	2265.44	1390.48	1692
1125	ENSG00000227063	660.907	-0.619998	0.256075	16.6484	0.000834692	0.0158777	646.522	1111.52	687.417	2125.94	258.344	567.517	194.607	438.429	508.546	1045.59	381.812	873.85	287.087	606.556	273.206	567.571
1126	ENSG00000198467	605.636	0.0339432	0.46113	16.6319	0.000841249	0.0159882	391.316	850.983	438.637	2001.04	131.656	223.686	113.916	213.327	380.012	1407.27	306.158	631.959	349.127	591.032	619.762	1040.29
1127	ENSG00000086848	872.345	-0.408492	0.14466	16.6114	0.000849429	0.0161293	749.605	782.42	717.969	737.45	1040.83	1159.45	988.461	1051.4	727.611	855.823	802.632	876.253	902.621	1119.97	673.978	771.04
1128	ENSG00000272636	1291.97	0.998959	0.27591	16.6084	0.000850648	0.0161382	242.195	397.663	230.23	353.326	2649.27	2676.42	2528.7	2725.46	438.132	575.872	529.571	593.513	1170.24	1210.89	2146.31	2203.74
1129	ENSG00000198945	937.622	0.551826	0.144465	16.5939	0.000856486	0.0162346	921.744	773.548	824.9	657.888	1153.85	949.444	1140.35	963.436	1131.09	808.851	1256.55	965.159	806.52	708.573	1053.49	886.543
1130	ENSG00000109919	3233.98	-0.243712	0.123944	16.5872	0.000859224	0.016272	3340.69	3648.34	3094.47	3862.63	2876.56	3760.66	3159.99	3960.41	2866.86	3246.68	3169.15	4016.02	2577.7	3273.41	2151.63	2738.42
1131	ENSG00000132510	3680.19	-0.58741	0.174248	16.5825	0.000861132	0.0162937	3409.75	2649.74	3779.7	2600.75	5236.44	3477.39	5552.23	3711.06	3894.01	3437.38	4464.71	2982.78	4884.13	3189.13	3436.86	2176.96
1132	ENSG00000145388	1116.24	-0.416703	0.138233	16.5747	0.000864316	0.0163395	1208.98	1160.72	1070.41	1103.61	1114.11	1197.55	976.595	1097.8	1076.33	1224.08	1145.43	1140.57	1288.24	1285.19	895.094	875.069
1133	ENSG00000100811	4847.84	-0.324994	0.090165	16.5584	0.000871	0.0164514	4728.81	5037.33	4866.48	5656.64	4791.79	5213.15	5047.92	5300.63	4408.14	4963.02	4123.09	4500.61	4768.56	5416.87	4192.7	4549.75
1134	ENSG00000078098	17.4436	3.21197	1.69399	16.5553	0.000872286	0.0164611	5.00404	29.8449	4.36455	66.7298	1.24204	5.86077	1.18663	2.07786	29.0597	77.9729	7.09247	8.00962	2.43294	0	24.4503	13.7686
1135	ENSG00000167554	375.981	-0.61841	0.222786	16.5441	0.000876919	0.016534	419.338	429.121	381.898	368.725	432.23	420.022	410.573	419.728	393.424	325.043	393.632	331.598	447.661	369.256	275.332	198.114
1136	ENSG00000157557	783.669	-0.187161	0.153966	16.5395	0.000878827	0.0165554	635.513	575.926	660.138	548.382	915.383	927.955	847.253	876.859	692.963	635.995	917.293	820.986	959.795	900.409	820.68	803.167
1137	ENSG00000166289	60.2809	1.32108	0.480076	16.5351	0.000880642	0.016575	25.0202	41.9442	20.7316	59.0302	38.5032	66.422	23.7326	62.3359	48.0604	69.518	53.1936	126.552	25.5459	60.9883	86.1076	156.809
1138	ENSG00000127824	40.5325	1.55553	0.710735	16.5151	0.00088902	0.016718	14.0113	20.9721	16.3671	29.0874	27.3249	44.9325	13.0529	36.7089	14.5299	82.67	16.5491	52.8635	21.8965	33.2663	60.5943	163.693
1139	ENSG00000125430	92.8302	0.986164	0.327775	16.5079	0.00089205	0.0167494	86.0694	92.7612	86.1999	84.6956	88.1848	89.8651	81.8774	91.426	88.2969	94.8826	85.1097	63.276	81.5035	75.4037	143.513	152.219
1140	ENSG00000089327	26.7093	-1.42461	1.21387	16.5074	0.000892258	0.0167494	2.00161	3.22648	7.63797	57.3192	3.72612	15.6287	11.8663	9.6967	5.58841	54.4871	4.72832	13.6164	20.68	23.2864	58.4682	135.391
1141	ENSG00000256223	808.59	-0.410775	0.184534	16.5028	0.000894212	0.0167714	957.773	759.835	756.159	717.773	766.338	780.459	837.76	784.74	830.438	914.067	946.845	782.54	969.527	911.497	649.528	572.161
1142	ENSG00000133884	4452.13	-0.109201	0.0962263	16.4993	0.000895707	0.0167847	4150.35	4738.89	4164.87	4499.13	4235.35	4869.32	4258.81	5194.66	4144.37	4637.04	4735.41	5601.13	3857.43	4543.07	3459.19	4145.1
1143	ENSG00000161249	131.745	1.04607	0.646098	16.4912	0.000899131	0.0168341	114.092	127.446	117.843	326.805	18.6306	36.1414	18.9861	37.4015	63.7079	434.018	75.6531	140.969	43.7929	100.908	156.269	295.259
1144	ENSG00000221869	27.1071	1.52401	0.870943	16.4855	0.000901563	0.0168649	10.0081	28.2317	12.0025	65.8743	9.93632	17.5823	0	13.8524	11.1768	62.0025	10.6387	47.2568	7.29882	16.6332	34.0178	87.201
1145	ENSG00000178585	2677.24	-0.331777	0.1388	16.4579	0.000913402	0.0170528	2257.82	3551.54	2480.16	3714.63	1881.69	2995.83	2120.5	3685.44	1949.24	2724.35	2171.48	3583.5	1900.13	3369.88	1691.32	2758.3
1146	ENSG00000122417	1734.86	-0.266953	0.14635	16.4583	0.000913245	0.0170528	1979.6	1590.65	1827.66	1219.96	2200.89	1625.39	2163.22	1494.68	2167.19	1375.33	2203.4	1424.91	2321.03	1504.75	1582.89	1076.24
1147	ENSG00000147121	689.44	-0.289329	0.132803	16.4547	0.000914797	0.0170528	716.578	882.441	686.326	821.29	644.619	758.969	649.086	768.117	551.018	680.149	644.233	728.876	641.08	769.561	489.006	599.698
1148	ENSG00000168522	1729.08	-0.350875	0.113536	16.4558	0.000914317	0.0170528	1820.47	2206.91	1693.45	2082.31	1484.24	1853.96	1437.01	1762.72	1518.93	2103.39	1589.9	1903.09	1581.41	1998.2	1162.98	1466.35
1149	ENSG00000117151	79.1929	1.27685	0.437026	16.45	0.000916833	0.0170759	56.0452	95.9876	48.0101	96.6727	34.7771	46.8861	36.7855	33.2458	95.003	126.823	82.7455	85.703	65.6894	63.206	129.693	169.812
1150	ENSG00000170439	22.0604	0.0295341	1.70882	16.4361	0.000922879	0.0171736	2.00161	2.41986	4.36455	163.403	0	0	0	0.692621	3.35305	76.094	2.36416	19.2231	1.21647	3.32663	20.1981	54.3094
1151	ENSG00000182103	1151.23	0.945503	0.287911	16.4327	0.000924349	0.017186	449.362	1375.29	519.382	1525.38	715.415	1684.97	918.45	1944.19	537.605	811.669	445.644	1122.95	586.339	1427.13	1291.61	3064.27
1152	ENSG00000162998	1363.21	-1.3083	0.406542	16.4059	0.000936146	0.0173706	2834.29	2269.83	3161.03	2004.46	349.013	538.214	461.598	603.273	957.854	1192.14	730.525	1044.45	1583.84	2426.22	649.528	1005.11
1153	ENSG00000163932	146.267	0.854995	0.517698	16.4046	0.000936712	0.0173706	72.0581	95.9876	67.6506	213.022	106.815	99.633	74.7576	98.3522	168.77	189.765	153.67	156.989	114.348	98.6901	300.845	328.916
1154	ENSG00000144834	6698.96	-0.473093	0.162633	16.4059	0.000936137	0.0173706	3924.17	5729.41	4218.34	5615.57	6592.75	10828.7	6743.61	12041.9	4532.2	7327.57	4890.26	8430.13	5641.99	9414.37	4035.37	7217.03
1155	ENSG00000008083	3342.83	-0.402079	0.153818	16.3977	0.000939753	0.0174119	4360.52	2281.92	4183.42	2171.29	4860.1	2963.59	5030.12	3044.76	4073.95	1956.84	4040.35	2265.92	4441.33	2674.61	3191.3	1945.19
1156	ENSG00000153914	2949.97	-0.30605	0.143771	16.3843	0.000945726	0.0175074	5071.09	3028.85	4677.71	2730.79	2454.27	1633.2	2883.51	1705.23	4073.95	2119.36	3572.24	2140.97	3848.91	2542.66	2845.8	1871
1157	ENSG00000103196	26.6656	3.4136	0.897944	16.3753	0.000949757	0.0175668	18.0145	33.0714	9.82024	17.9657	11.1784	20.5127	11.8663	16.6229	3.35305	26.3041	16.5491	8.81058	18.2471	15.5243	92.486	106.324
1158	ENSG00000185811	80.575	2.23446	0.590653	16.3706	0.000951896	0.0175912	138.111	166.163	137.483	152.281	7.45224	9.76794	7.11977	10.3893	152.005	62.9419	145.396	121.746	18.2471	14.4154	77.6032	68.0779
1159	ENSG00000206573	1248.89	-0.369627	0.138657	16.3654	0.000954201	0.0176034	1268.02	1263.17	1248.26	1120.72	1341.4	1332.35	1251.89	1270.96	1404.93	1181.81	1435.04	1283.94	1339.33	1318.46	986.517	935.498
1160	ENSG00000144642	73.1828	-0.854323	1.19809	16.366	0.000953935	0.0176034	26.021	40.3309	28.3696	331.083	65.8281	35.1646	56.9582	39.4794	33.5305	217.948	15.367	20.825	42.5765	27.7219	100.99	88.7308
1161	ENSG00000174015	94.2173	-1.34019	0.429864	16.3566	0.000958202	0.0176619	98.0791	115.347	111.296	101.806	101.847	123.076	72.3843	129.52	60.3549	55.4265	53.1936	96.9164	115.565	161.896	40.3962	70.3727
1162	ENSG00000196187	252.37	1.14582	0.373995	16.3253	0.00097248	0.0179097	196.158	172.616	201.861	216.444	158.981	79.1203	192.234	117.053	363.247	177.553	313.251	194.634	305.334	164.114	727.131	458.187
1163	ENSG00000174460	3429.64	0.393055	0.132737	16.3231	0.000973481	0.0179127	1247.01	2160.13	1187.16	2077.18	4159.59	5952.58	3633.46	5441.93	2308.01	3456.17	2468.18	3698.04	3009.55	4553.05	3760.03	5762.15
1164	ENSG00000121774	11974	-0.316652	0.119049	16.3193	0.000975217	0.0179292	11462.2	14884.5	10835	15010.8	10020.8	14260.2	10807.8	15234.9	10880.6	13106	10546.5	13717.3	9310.86	13594.8	7425.46	10486.3
1165	ENSG00000140443	5442.13	-0.161116	0.0961329	16.3145	0.000977441	0.0179547	5881.74	2859.46	5907.42	2605.03	9215.93	4237.33	9367.24	4319.19	6533.97	2953.57	7481.38	3181.42	8310.92	3842.26	7059.76	3317.46
1166	ENSG00000099953	165.608	0.437355	0.253399	16.3093	0.000979864	0.0179838	88.071	130.672	123.299	153.136	171.401	228.57	177.994	258.348	126.298	164.401	102.841	149.78	114.348	170.767	194.54	295.259
1167	ENSG00000226308	11.051	2.35083	1.04892	16.2651	0.00100052	0.0183472	6.00484	16.1324	7.63797	24.8098	6.2102	4.88397	0	2.07786	3.35305	10.3338	8.27455	13.6164	2.43294	6.65327	22.3242	42.0706
1168	ENSG00000154342	14.4374	2.58187	1.26752	16.2609	0.00100254	0.0183685	24.0194	22.5853	32.7341	67.5853	1.24204	8.79115	1.18663	8.31146	3.35305	15.9703	1.18208	4.00481	1.21647	2.21776	15.9459	20.6529
1169	ENSG00000144668	71.3941	1.52574	0.402949	16.2567	0.0010045	0.0183887	94.0759	58.0766	76.3797	43.631	85.7007	53.7237	81.8774	51.9466	70.414	55.4265	76.8351	63.276	74.2047	29.9397	135.008	91.7905
1170	ENSG00000104728	1148.23	0.415648	0.205221	16.2547	0.00100547	0.0183906	1786.44	939.711	1675.99	1258.46	1007.29	610.496	1006.26	639.289	1852	925.341	1509.51	831.399	1040.08	685.286	1610.53	993.632
1171	ENSG00000196214	745.9	-0.330495	0.142407	16.2373	0.00101379	0.018527	741.598	980.042	644.863	930.796	638.408	801.948	650.272	860.236	717.552	902.794	735.253	901.082	611.884	796.174	453.926	567.571
1172	ENSG00000135999	1669.6	-0.498531	0.184541	16.2109	0.00102649	0.0187431	2173.75	1610.82	1986.96	1592.11	1759.97	1155.55	1910.47	1126.89	1970.47	1530.33	2420.9	1427.31	2131.26	1474.81	1471.27	970.684
1173	ENSG00000132164	121.085	1.3712	0.373901	16.2031	0.0010303	0.0187966	78.063	76.6288	77.4708	72.7184	182.58	118.192	213.593	126.75	125.18	71.3968	156.034	96.9164	99.7506	57.6616	211.548	172.872
1174	ENSG00000122482	1890.69	-0.151217	0.127937	16.201	0.00103128	0.0187984	2945.38	2052.04	2333.94	1885.55	1645.7	1307.93	1777.57	1312.52	2426.49	1733.25	2524.92	1750.9	2053.4	1644.47	1644.55	1212.4
1175	ENSG00000163132	206.64	1.77512	1.33252	16.1983	0.00103262	0.0188069	57.046	63.7229	43.6455	733.173	34.7771	70.3292	28.4791	79.6514	40.2366	653.845	35.4624	99.3193	36.4941	53.2261	349.746	927.084
1176	ENSG00000163636	2797.13	-0.334999	0.150177	16.1867	0.00103831	0.0188784	3427.77	3870.16	3007.18	3643.62	2056.82	2819.03	2076.6	2848.75	2582.96	2967.67	2539.11	3382.46	2386.71	3148.1	1648.8	2348.31
1177	ENSG00000170915	772.355	0.831997	0.22916	16.1872	0.00103804	0.0188784	1028.83	1002.63	1061.68	876.898	490.606	437.604	535.169	448.126	982.443	573.993	841.64	708.852	660.543	593.25	1127.9	987.513
1178	ENSG00000187135	226.177	-0.753169	0.348892	16.177	0.00104306	0.0189486	147.119	173.423	147.304	170.247	258.344	367.275	198.167	360.856	143.063	299.679	269.514	380.457	145.976	299.397	93.5491	164.458
1179	ENSG00000114933	828.14	-0.696162	0.197791	16.1627	0.00105011	0.0190604	808.652	662.234	952.563	605.702	1201.05	792.18	1275.63	732.101	996.973	620.025	765.987	492.592	1315	731.859	819.617	478.075
1180	ENSG00000168159	7615.09	0.320386	0.0875096	16.1606	0.00105118	0.0190638	4081.29	7821.78	4382.01	8402.83	5366.85	9723.99	5877.37	11296.7	5379.41	10551.7	6157.45	11384.9	4479.04	8943.1	6019.03	11974.1
1181	ENSG00000175806	255.519	1.13896	0.299417	16.1588	0.00105207	0.0190638	243.196	458.966	228.048	473.097	114.268	172.893	122.223	233.413	169.888	207.614	166.673	291.55	117.998	261.695	261.512	565.276
1182	ENSG00000133059	1428.63	0.548631	0.16043	16.1549	0.00105401	0.0190667	1937.56	1257.52	1690.17	1207.98	1751.28	989.493	1695.69	944.043	1802.82	1176.17	1797.94	992.392	1487.74	904.844	2028.31	1194.04
1183	ENSG00000112232	428.554	1.18422	0.323029	16.1552	0.00105387	0.0190667	341.275	425.088	341.526	380.702	329.14	365.321	326.323	393.409	480.604	294.042	437.369	502.203	312.633	400.305	706.933	819.995
1184	ENSG00000078674	6844.36	-0.241967	0.157251	16.1486	0.00105713	0.0191069	10924.8	5964.14	8449.77	5589.05	7931.66	4827.32	8567.46	4863.59	9887.02	4667.1	9592.57	5333.61	8368.1	4885.71	6253.97	3403.9
1185	ENSG00000173404	2170.12	-0.464583	0.160537	16.1346	0.00106416	0.0192053	2329.88	3938.72	2324.12	3990.96	909.173	1344.07	995.581	1562.55	2019.65	3452.41	2082.82	2745.7	1505.99	2559.29	1099.2	1861.82
1186	ENSG00000104967	5307.97	-0.44494	0.185191	16.1342	0.00106437	0.0192053	4623.73	5051.85	4739.9	4630.88	5902.17	6497.64	6352.02	7287.76	5140.22	4198.32	4978.92	5606.74	5334.22	6297.32	3835.51	4450.31
1187	ENSG00000120533	2781.84	-0.475005	0.171852	16.1281	0.00106741	0.0192439	3151.54	4110.53	3022.45	3928.5	1758.73	2883.5	1713.49	2862.6	2361.66	3145.22	2360.61	3674.81	2194.51	3448.61	1494.66	2398.03
1188	ENSG00000120306	724.268	0.708449	0.261982	16.1164	0.00107335	0.0193162	411.332	788.873	474.645	819.579	267.038	482.536	240.886	488.298	528.664	1630.85	622.956	1315.98	395.353	856.054	685.672	1579.56
1189	ENSG00000123104	81.2619	1.39895	0.783294	16.1149	0.00107412	0.0193162	151.122	27.425	102.567	105.228	45.9555	30.2806	64.0779	26.3196	82.7085	63.8814	65.0143	18.4221	83.9364	16.6332	326.359	90.2606
1190	ENSG00000131196	169.324	0.52591	0.296999	16.1168	0.00107316	0.0193162	143.115	213.754	145.121	258.364	62.102	73.2596	77.1308	90.7334	193.359	330.68	152.488	220.265	116.781	171.876	211.548	248.599
1191	ENSG00000166888	100.318	0.567597	0.695801	16.09	0.00108683	0.0195282	67.0541	116.153	55.648	280.607	29.8089	60.5612	29.6657	36.0163	81.5908	256.465	53.1936	64.8779	66.9059	72.077	161.585	172.872
1192	ENSG00000106003	1093.97	0.573239	0.277687	16.0871	0.00108828	0.0195379	1420.15	2151.25	1687.99	1929.18	391.242	634.916	447.359	727.252	1047.27	1034.31	557.941	1001.2	682.44	1073.39	1043.92	1673.65
1193	ENSG00000135116	104.543	1.42118	0.585635	16.0737	0.00109523	0.0196462	153.124	150.031	134.21	154.847	63.344	57.6309	43.9052	57.4876	39.1189	145.612	41.3728	45.6548	90.0188	75.4037	218.99	201.939
1194	ENSG00000179869	47.7191	3.01114	0.84783	16.0707	0.00109675	0.019657	70.0565	23.3919	60.0126	9.41062	19.8726	18.5591	18.9861	17.3155	68.1786	14.0915	43.7369	11.2135	36.4941	16.6332	282.773	52.7795
1195	ENSG00000131094	144.822	1.19815	0.35938	16.0663	0.00109901	0.0196811	82.0662	120.186	86.1999	148.859	32.293	92.7955	48.6518	92.8113	64.8256	132.46	79.1993	154.586	90.0188	236.191	240.251	615.761
1196	ENSG00000147251	1006.73	-0.546775	0.269621	16.058	0.00110334	0.0197421	1309.06	868.729	1156.61	727.184	1414.68	857.625	1585.34	918.416	1308.81	457.503	1237.64	681.619	1451.25	811.698	833.437	488.019
1197	ENSG00000254635	1264.04	0.406443	0.11541	16.0478	0.00110866	0.019815	783.632	1448.69	760.523	1399.62	1090.51	2000.47	1059.66	2062.63	887.44	1688.16	914.929	1633.96	698.254	1265.23	869.581	1661.41
1198	ENSG00000248550	150.11	-0.377063	0.249048	16.0467	0.00110927	0.019815	282.228	263.764	264.055	246.387	40.9873	46.8861	67.6378	66.4916	169.888	181.31	121.754	128.955	156.925	146.372	109.495	108.619
1199	ENSG00000279207	1000.8	-0.461332	0.178998	16.037	0.00111434	0.019889	1006.81	785.647	1000.57	652.755	1567.45	1320.63	1693.32	1324.29	815.908	567.417	713.976	632.76	1260.26	1100.01	869.581	701.432
1200	ENSG00000162373	1077.91	-0.361145	0.138272	16.0332	0.00111633	0.0199079	508.41	1000.21	528.111	962.449	1219.68	2120.62	1174.76	2158.9	621.432	1085.98	711.612	1195.04	762.727	1469.26	589.997	1137.44
1201	ENSG00000160712	15.8937	1.24336	0.84062	16.0181	0.00112432	0.0199787	9.00727	11.2927	12.0025	22.2433	2.48408	13.6751	1.18663	2.77049	11.1768	16.9098	10.6387	16.8202	12.1647	13.3065	48.9006	49.7198
1202	ENSG00000204262	3200.46	-0.0866438	0.436077	16.0169	0.00112497	0.0199787	6125.94	4428.34	6366.79	9041.89	632.198	381.927	655.019	373.323	3465.93	4370.24	2758.97	1533.84	2848.97	1684.39	4061.94	2477.58
1203	ENSG00000083312	7351.29	-0.452054	0.139698	16.0234	0.00112151	0.0199787	11292.1	6052.06	10375.6	6625.93	7624.88	4729.64	8241.13	4742.38	10671.6	5367.91	9772.25	5406.49	9488.47	5878.16	7158.63	4193.29
1204	ENSG00000165458	2975.1	-0.103617	0.132028	16.0172	0.00112483	0.0199787	3513.83	3062.73	4125.59	3594.86	2054.33	2072.76	2484.8	2438.03	2967.45	3091.67	2547.38	2664	3165.26	3040.54	3418.79	3359.53
1205	ENSG00000140937	715.348	1.25858	0.509409	16.0196	0.00112355	0.0199787	560.452	496.877	540.113	468.82	737.771	576.309	752.322	633.748	464.956	1286.08	593.404	396.476	667.842	532.261	1512.73	1225.4
1206	ENSG00000133195	194.171	0.656462	0.289867	16.0116	0.00112779	0.0200123	168.136	212.141	151.668	284.03	144.077	182.661	145.955	204.323	172.123	280.89	132.393	226.672	133.812	153.025	201.981	312.853
1207	ENSG00000118640	14.9874	3.99443	1.10492	15.9899	0.00113939	0.0202012	10.0081	12.0993	2.18228	16.2547	2.48408	8.79115	3.55989	6.92621	3.35305	22.5464	4.72832	20.0241	3.64941	6.65327	25.5134	91.0256
1208	ENSG00000107643	4413.53	-0.311945	0.146638	15.952	0.00115995	0.0205329	3033.45	2824.78	2816.23	2569.95	6879.66	5709.36	6826.67	5647.63	4354.49	4009.5	5374.91	3847.82	5232.04	4374.52	3908.86	3206.55
1209	ENSG00000101665	310.545	0.60863	0.244065	15.9519	0.00116004	0.0205329	257.207	433.961	256.417	446.577	171.401	229.547	155.448	227.872	236.949	406.774	215.138	293.953	288.303	353.732	440.106	555.332
1210	ENSG00000125731	26.7734	1.93115	0.659022	15.9502	0.00116097	0.0205329	11.0089	20.9721	15.2759	23.9543	18.6306	33.211	18.9861	33.9384	19.0006	20.6675	16.5491	27.2327	17.0306	12.1977	56.342	83.3763
1211	ENSG00000272512	201.629	-1.24748	0.381976	15.9216	0.00117671	0.020777	191.154	325.874	223.683	267.775	104.331	200.243	112.73	230.643	149.769	263.041	91.0201	277.133	186.12	365.93	69.0987	167.518
1212	ENSG00000183671	79.5492	0.899056	0.430886	15.9217	0.00117666	0.020777	92.0743	70.9825	122.207	80.418	47.1975	47.8629	41.532	57.4876	34.6482	26.3041	18.9133	17.6212	86.3694	99.799	194.54	234.831
1213	ENSG00000168610	3491.79	0.350161	0.118166	15.9154	0.00118018	0.020821	3893.14	3124.84	4038.3	3029.36	3491.37	2559.2	3209.83	2562.01	4096.31	3637.48	4371.33	3291.15	3603.18	2792.15	4570.08	3598.95
1214	ENSG00000171604	4052.42	-0.720841	0.190395	15.913	0.00118153	0.0208275	3035.45	4646.93	3186.12	5317	2354.91	4264.68	2262.9	4155.73	3132.86	7428.09	3529.69	6101.73	3266.22	6036.73	2237.74	3881.97
1215	ENSG00000196154	33.0543	0.626929	0.674463	15.8991	0.0011893	0.0209474	30.0242	41.1376	28.3696	102.661	11.1784	12.6983	3.55989	9.6967	14.5299	53.5476	7.09247	21.626	14.5976	42.1373	40.3962	95.6151
1216	ENSG00000113758	22814.2	-0.309213	0.106876	15.8941	0.00119212	0.0209798	18994.3	27867.9	21313.2	29403.9	18092.8	26470.1	19584.1	30269.6	18112	24192.3	19069.3	30002.4	17826.2	25568.5	15337.8	22922.4
1217	ENSG00000167702	2641.85	0.299927	0.19294	15.8911	0.00119382	0.0209924	810.654	1561.61	1091.14	1638.3	3270.29	4474.69	3062.69	4204.21	1950.36	3351.89	1922.06	2858.63	2120.31	2785.5	2918.09	4249.13
1218	ENSG00000006638	7.94328	-5.21587	2.71058	15.872	0.00120457	0.0211641	0	0.806619	1.09114	75.2849	2.48408	4.88397	0	0.692621	0	34.759	0	0	1.21647	2.21776	2.12611	1.52984
1219	ENSG00000121753	5325.39	0.549255	0.189063	15.8647	0.00120874	0.0212026	3596.9	4571.11	3928.1	4571.85	6939.27	7553.55	6858.71	7733.12	4256.14	3478.72	3527.32	3918.31	4683.41	4923.42	6975.78	7690.51
1220	ENSG00000272841	288.394	-1.45506	0.423163	15.8659	0.00120807	0.0212026	358.289	433.154	326.25	917.963	95.637	199.266	110.356	228.565	162.064	551.447	141.849	259.512	170.306	391.434	99.9274	168.283
1221	ENSG00000185009	2300.75	-0.350435	0.154365	15.8567	0.00121335	0.0212659	3987.22	2436.8	3511.28	2271.38	2102.77	1486.68	2097.96	1532.77	3062.45	1848.8	2968.2	2085.71	2429.29	1897.29	1802.95	1290.42
1222	ENSG00000092978	718.458	-0.426617	0.129257	15.8535	0.00121517	0.0212804	936.756	907.446	836.903	834.978	582.517	564.587	537.543	493.146	821.497	797.578	775.444	720.065	810.169	793.956	549.601	533.15
1223	ENSG00000148803	58.9711	0.895535	0.680821	15.8458	0.00121956	0.0213399	18.0145	112.927	27.2785	205.323	16.1465	32.2342	16.6128	37.4015	27.9421	93.9432	15.367	39.2471	21.8965	49.8995	64.8465	164.458
1224	ENSG00000188153	2504.68	0.428992	0.207521	15.8388	0.00122364	0.0213937	5769.65	2686.04	6221.67	2182.41	1049.52	534.306	1221.04	594.962	4222.6	1763.31	2931.56	1408.09	2689.62	1463.72	3516.59	1819.75
1225	ENSG00000164796	639.71	-0.692426	0.239982	15.8303	0.00122854	0.0214618	408.329	110.507	389.536	113.783	1959.94	483.513	1688.57	383.02	611.372	188.826	790.811	176.212	1345.42	415.829	957.815	211.883
1226	ENSG00000102034	53.054	1.22038	0.579414	15.8267	0.0012306	0.0214804	48.0388	56.4633	50.1923	105.228	21.1147	20.5127	21.3593	19.3934	65.9433	92.0643	65.0143	53.6645	31.6282	19.9598	95.6752	82.6114
1227	ENSG00000196505	493.027	-0.405375	0.157101	15.8103	0.00124019	0.0216301	653.527	479.132	581.577	448.288	504.268	351.646	479.398	367.782	631.491	432.139	626.502	450.942	665.409	449.095	452.862	314.382
1228	ENSG00000133816	76.3095	0.912587	0.362685	15.7935	0.00125008	0.0217848	84.0678	61.303	81.8354	49.6196	59.6179	47.8629	34.4122	28.3975	83.8262	71.3968	99.2946	56.8683	109.482	64.3149	170.089	118.563
1229	ENSG00000175727	2637.21	-0.236725	0.10016	15.7907	0.00125169	0.0217951	2621.11	2062.52	2702.75	2147.33	3491.37	2489.85	3848.24	2886.15	2889.21	2162.57	3167.97	2389.27	2889.12	2084.69	2490.74	1872.53
1230	ENSG00000119004	801.35	-0.481868	0.159163	15.775	0.00126101	0.0219395	933.753	871.955	930.741	835.834	912.899	717.944	920.824	725.174	755.553	740.272	803.814	731.278	922.084	810.59	622.952	585.929
1231	ENSG00000157152	536.049	0.596295	0.226178	15.7718	0.00126292	0.021955	184.149	158.097	171.309	156.558	845.829	861.533	685.871	845.691	301.774	302.497	388.904	424.51	634.997	691.94	856.824	1066.3
1232	ENSG00000101463	326.148	-1.28207	0.372935	15.7665	0.00126609	0.0219922	85.0686	104.86	98.2024	117.205	474.459	768.737	500.757	806.211	97.2384	293.103	93.3842	173.008	434.28	659.782	203.044	309.028
1233	ENSG00000196220	7099.64	0.578906	0.148001	15.7609	0.00126941	0.0220319	7586.12	4799.38	7511.39	4062.82	9363.74	5513.03	9667.46	5971.78	9863.55	4765.74	9643.4	5653.99	7691.74	4656.18	10414.8	6429.16
1234	ENSG00000215375	314.454	1.15258	0.359514	15.7512	0.00127526	0.0221155	146.118	386.37	158.215	372.147	185.064	305.737	172.061	304.061	203.418	618.146	276.606	515.82	172.739	250.606	366.755	597.403
1235	ENSG00000088992	84.635	1.24568	0.399165	15.7466	0.001278	0.0221451	81.0654	109.7	79.6531	181.368	16.1465	28.327	16.6128	33.9384	74.8847	105.216	70.9247	150.581	38.927	59.8794	117.999	188.935
1236	ENSG00000107262	2965.1	-0.371892	0.117366	15.7332	0.00128609	0.0222673	2144.73	4391.23	2261.93	4811.39	1723.95	4000.95	1807.23	4146.72	1689.94	3964.4	1919.7	4354.03	1643.45	3983.09	1443.63	3155.3
1237	ENSG00000206530	556.543	-0.4375	0.181663	15.7303	0.00128791	0.0222807	1007.81	609.804	904.553	473.953	449.618	222.709	477.025	223.024	818.144	394.561	721.068	325.992	936.682	475.708	563.42	300.614
1238	ENSG00000280079	157.409	-0.96858	0.371805	15.7278	0.0012894	0.0222885	152.123	333.134	157.124	326.805	42.2293	137.728	60.518	167.614	97.2384	149.37	85.1097	266.72	97.3176	261.695	49.9637	133.861
1239	ENSG00000160307	168.593	2.69837	0.750557	15.7146	0.00129745	0.0224096	39.0315	212.141	46.9189	195.912	28.5669	24.4199	23.7326	34.6311	224.654	190.705	290.791	602.324	40.1435	60.9883	218.99	463.542
1240	ENSG00000006459	825.022	-0.536646	0.219451	15.7067	0.00130231	0.0224754	894.722	579.959	777.981	500.474	1352.58	731.619	1387.17	686.388	1079.68	565.538	1197.45	531.038	1205.52	609.883	756.897	343.449
1241	ENSG00000224592	76.2367	-1.14372	0.359287	15.6908	0.00131212	0.0226265	58.0468	75.0156	65.4683	89.8286	86.9428	118.192	90.1838	119.131	46.9427	53.5476	49.6473	84.101	83.9364	100.908	43.5854	54.3094
1242	ENSG00000079112	11.9901	4.89202	1.55677	15.6627	0.00132958	0.022909	1.00081	4.03309	0	1.71102	9.93632	3.90718	10.6797	4.15573	7.82378	2.8183	5.91039	4.00481	4.86588	6.65327	66.9726	57.369
1243	ENSG00000163945	602.421	0.471103	0.231324	15.6574	0.00133294	0.0229484	610.492	260.538	631.769	307.984	1022.2	325.272	1077.46	337.307	890.793	354.166	744.71	285.943	817.468	290.526	1219.33	462.777
1244	ENSG00000197614	20.0486	-5.15802	1.46919	15.6226	0.00135496	0.0233088	2.00161	1.61324	2.18228	52.1861	8.69428	19.5359	2.37326	4.84835	3.35305	21.6069	4.72832	2.40289	66.9059	80.9481	24.4503	22.9476
1245	ENSG00000185338	29.3464	1.5675	0.722941	15.6187	0.00135747	0.0233144	12.0097	27.425	17.4582	44.4866	8.69428	17.5823	11.8663	18.7008	15.6476	73.2757	10.6387	50.4606	6.08235	23.2864	34.0178	97.9098
1246	ENSG00000205929	377.807	0.973067	0.277142	15.6203	0.00135642	0.0233144	704.568	454.933	681.961	391.824	203.694	96.7026	189.861	86.5777	515.252	178.492	463.375	241.891	454.96	210.687	773.906	396.229
1247	ENSG00000232611	374.047	-0.652354	0.21284	15.6043	0.00136674	0.0234549	180.145	215.367	198.587	180.513	617.294	584.123	543.476	614.355	319.657	349.469	321.525	310.773	492.67	471.273	304.034	281.491
1248	ENSG00000136235	23.2275	2.15647	1.06137	15.5992	0.00137002	0.0234923	4.00323	18.5522	7.63797	25.6653	3.72612	9.76794	1.18663	3.46311	2.23537	40.3956	8.27455	12.8154	9.73176	25.5042	89.2968	109.384
1249	ENSG00000131242	2371.12	0.875543	0.269547	15.5839	0.00137993	0.0236433	944.762	1300.27	934.014	1249.9	3600.67	3163.84	3583.62	3411.16	2131.42	2885.94	2328.7	2396.48	1925.67	1663.32	3296.54	3121.64
1250	ENSG00000133466	531.461	0.719006	0.21693	15.5742	0.00138627	0.0237329	546.441	615.45	552.116	570.626	443.408	339.924	434.306	349.081	694.081	630.359	644.233	629.556	412.383	382.563	610.195	648.653
1251	ENSG00000182240	218.369	0.744395	0.27378	15.5695	0.0013893	0.0237659	257.207	322.648	279.331	324.239	60.8599	68.3756	65.2646	55.4097	356.541	294.042	288.427	277.934	156.925	150.807	249.818	286.08
1252	ENSG00000092847	4194.31	-0.31772	0.125073	15.5661	0.00139153	0.023785	6033.87	3770.14	5996.89	3582.88	4697.39	2645.16	5017.06	2955.41	6171.84	3105.76	5410.38	3018.03	5253.93	2985.1	4200.14	2264.93
1253	ENSG00000143384	7392.1	-0.247461	0.0958002	15.546	0.0014048	0.0239926	9345.54	9545.53	8761.84	9717.75	5958.06	6286.65	6334.22	6706.65	7294	7052.32	6996.73	6975.58	7265.98	7704.48	6006.27	6322.07
1254	ENSG00000008441	134.234	3.97816	1.3651	15.5391	0.00140941	0.0240521	26.021	120.993	24.005	234.41	11.1784	13.6751	23.7326	24.2417	35.7658	166.279	52.0115	32.0385	27.9788	24.3953	761.149	569.866
1255	ENSG00000185246	1992.76	-0.38031	0.143081	15.5289	0.00141615	0.0241479	2237.81	1776.98	1866.94	1677.66	2174.81	2301.33	2116.94	1915.79	2037.54	1848.8	2040.27	1803.77	2494.98	2314.23	1729.59	1546.67
1256	ENSG00000011105	1035	0.733023	0.247966	15.5092	0.00142937	0.0243379	809.653	1101.84	787.802	1270.43	671.943	855.672	697.737	937.117	792.437	1732.31	962.212	1348.02	700.687	960.288	1229.96	1701.95
1257	ENSG00000250742	24.7372	0.61468	1.23373	15.5089	0.00142957	0.0243379	9.00727	26.6184	16.3671	31.6539	9.93632	4.88397	9.49303	8.31146	7.82378	142.794	2.36416	7.20866	12.1647	27.7219	35.0809	44.3654
1258	ENSG00000112319	246.77	1.69766	0.608489	15.5062	0.00143141	0.0243498	849.685	225.853	784.528	195.056	43.4714	40.0486	29.6657	29.7827	377.777	285.587	300.248	144.974	94.8847	65.4238	306.161	175.167
1259	ENSG00000012171	347.96	1.02384	0.429571	15.4951	0.00143893	0.0244331	122.098	265.378	140.757	347.337	254.618	399.509	252.752	389.253	187.771	704.574	269.514	418.102	198.285	327.119	536.844	753.447
1260	ENSG00000123908	3570.08	-0.595167	0.163868	15.4945	0.0014393	0.0244331	4809.88	2042.36	4602.42	2402.27	5863.67	2418.54	5859.57	2327.9	5098.87	2180.42	4526.18	1698.84	5508.18	2246.59	3998.16	1537.49
1261	ENSG00000135740	280.711	0.496112	0.2926	15.4939	0.00143973	0.0244331	92.0743	108.894	99.2936	143.726	500.542	483.513	426	473.06	158.711	266.799	171.401	200.241	239.645	266.131	409.277	452.068
1262	ENSG00000239306	2738.13	-0.430011	0.148806	15.4905	0.00144205	0.0244531	3474.8	3999.22	3746.97	4257.02	1915.22	2578.74	1960.31	2797.5	2201.83	2718.72	2406.71	3385.67	2010.83	2652.44	1621.16	2082.88
1263	ENSG00000065675	168.075	-1.07684	0.440402	15.4847	0.00144598	0.0245005	152.123	85.5016	141.848	71.0074	186.306	223.686	227.833	239.647	149.769	117.429	169.037	156.188	259.108	281.655	109.495	118.563
1264	ENSG00000121039	347.769	-0.659117	0.209189	15.4819	0.00144787	0.0245129	384.31	401.696	334.979	444.01	250.892	310.621	258.685	300.598	412.425	549.568	335.71	346.016	351.56	408.067	229.62	245.54
1265	ENSG00000196639	26.4765	2.85257	0.961025	15.476	0.00145194	0.0245431	3.00242	8.87281	1.09114	7.6996	65.8281	57.6309	49.8384	49.8687	2.23537	7.51546	9.45663	4.80577	10.9482	13.3065	68.0357	63.4884
1266	ENSG00000278012	117.139	-0.518572	0.387695	15.4775	0.00145088	0.0245431	22.0178	66.9494	22.9139	69.2964	88.1848	177.777	91.3704	200.168	52.5311	153.127	127.665	233.881	96.1011	232.864	68.0357	171.342
1267	ENSG00000179348	15.1458	-2.31654	1.46297	15.4692	0.00145656	0.0246017	6.00484	8.06619	10.9114	102.661	6.2102	4.88397	2.37326	4.15573	2.23537	55.4265	1.18208	1.60192	4.86588	13.3065	8.50446	9.94397
1268	ENSG00000082258	3012.27	-0.328101	0.125134	15.464	0.00146016	0.0246237	4177.37	2604.57	3824.44	2425.37	3902.49	2579.71	3968.09	2475.43	3830.3	2174.79	3831.12	2124.15	3556.96	2336.41	2754.38	1630.81
1269	ENSG00000127527	2144.21	-0.241773	0.0972801	15.4642	0.00146004	0.0246237	1755.42	1756.01	1840.75	1968.53	2510.16	2593.39	2577.36	2773.26	1815.12	1960.59	2184.48	2312.38	2070.43	2237.72	1896.49	2055.34
1270	ENSG00000118058	7794.42	-0.382407	0.113313	15.4591	0.00146354	0.0246612	10872.8	3024.82	9874.8	3050.75	18311.4	4894.72	17671.3	4581.69	10194.4	2962.97	8908.15	2341.21	12568.6	3553.95	9317.7	2581.61
1271	ENSG00000173898	6404.64	0.0115584	0.0975183	15.4534	0.00146745	0.0247077	5463.41	4866.33	5809.22	4904.64	8366.38	7140.37	8924.63	7961.68	5969.54	4895.38	7428.18	6695.24	6548.26	5232.79	6664.31	5603.81
1272	ENSG00000170430	236.864	0.586613	0.274866	15.445	0.00147327	0.0247861	118.095	327.487	144.03	461.12	81.9746	205.127	77.1308	238.262	164.299	455.625	167.855	447.738	86.3694	222.884	195.603	396.229
1273	ENSG00000158769	248.109	1.31638	0.370575	15.4091	0.00149844	0.0251897	235.19	233.919	212.772	254.087	80.7326	129.914	81.8774	145.45	226.89	419.926	306.158	445.335	105.833	248.389	309.35	533.915
1274	ENSG00000184144	1828.77	0.132125	0.191999	15.4055	0.00150093	0.0252118	3067.47	1676.15	3075.92	1566.44	972.517	615.38	1056.1	689.158	4726.68	3148.04	3275.54	2199.44	965.877	596.576	934.427	694.548
1275	ENSG00000133519	374.515	-0.80947	0.256992	15.4008	0.00150425	0.0252478	213.172	479.132	238.959	474.808	426.02	568.494	355.989	552.019	203.418	322.225	226.959	374.049	379.539	594.358	218.99	364.102
1276	ENSG00000110651	7293.88	0.240274	0.100583	15.3983	0.00150603	0.0252579	4367.52	9055.1	5002.87	9651.87	4096.25	8369.17	4294.41	9432.12	4860.8	10398.6	4872.53	10354.8	4350.1	9484.23	5623.57	12488.1
1277	ENSG00000148677	247.823	-8.24257	1.97465	15.3913	0.00151102	0.0253019	10.0081	12.0993	7.63797	1373.09	52.1657	62.5148	17.7994	25.627	49.178	948.826	18.9133	70.4847	520.649	645.367	46.7745	104.029
1278	ENSG00000101542	604.701	1.32252	0.455896	15.3913	0.00151102	0.0253019	679.548	1204.28	713.604	1166.92	149.045	130.89	142.395	146.143	913.147	496.96	575.672	512.616	430.63	382.563	1047.11	983.688
1279	ENSG00000126790	222.039	0.885293	0.28355	15.3747	0.00152292	0.0254813	269.217	197.622	228.048	234.41	193.758	141.635	188.674	149.606	290.597	169.098	243.508	188.226	198.285	171.876	361.44	326.621
1280	ENSG00000049246	350.596	0.706118	0.254816	15.3675	0.00152807	0.0255474	526.425	311.355	508.47	281.463	320.446	208.057	342.936	191.163	439.249	321.286	438.551	191.43	389.27	210.687	625.078	303.673
1281	ENSG00000171914	1949.93	0.485334	0.145882	15.3639	0.00153063	0.0255703	3092.49	1185.73	2964.62	1142.96	3087.71	1317.7	3029.46	1275.12	2403.02	835.155	2507.19	1137.37	2176.27	898.191	2945.73	1200.16
1282	ENSG00000169047	1878.54	0.0637852	0.316599	15.346	0.00154364	0.0257474	2854.3	1498.7	2989.72	2954.93	1363.76	755.062	1264.95	685.002	2512.55	2076.14	2336.97	1290.35	1930.54	1012.41	2966.99	1564.26
1283	ENSG00000119953	1408.51	-0.456401	0.14132	15.3471	0.00154284	0.0257474	1346.09	1619.69	1249.35	1743.53	1102.93	1543.33	1129.67	1525.15	1221.63	1850.68	1325.11	1696.44	1233.5	1769.77	940.806	1238.41
1284	ENSG00000055044	2303.47	-0.452687	0.154335	15.337	0.00155019	0.0257963	3048.46	3161.14	2653.65	3377.56	1562.49	2073.73	1415.65	1934.49	2249.9	2732.81	2262.5	2968.37	1906.21	2446.18	1302.25	1760.08
1285	ENSG00000137693	2299.97	0.0600756	0.163848	15.3402	0.00154787	0.0257963	4149.35	2578.76	3906.27	3362.16	1143.92	867.393	1369.37	1027.16	3205.51	2219.88	2628.94	1737.29	2302.78	1686.6	2673.59	1940.6
1286	ENSG00000196476	1556.56	-0.603677	0.165929	15.3379	0.00154951	0.0257963	863.697	1252.68	987.48	1247.33	1391.08	2100.11	1396.66	1990.59	1266.33	2213.3	1271.92	2070.49	1599.66	2417.35	1090.7	1745.55
1287	ENSG00000165092	3549.27	-7.64317	2.83975	15.3309	0.0015546	0.0258496	14.0113	29.8449	13.0937	33870.5	23.5988	42.0022	15.4262	29.0901	11.1768	21929.2	18.9133	52.0625	83.9364	197.38	198.792	259.308
1288	ENSG00000171533	15685.5	-0.198794	0.111889	15.3231	0.00156038	0.0259256	16207.1	15268.5	16277.6	14057.8	15458.4	13944.7	16755.2	15254.3	17248.1	15191.6	18357.7	16854.6	16406.5	16293.8	13522.1	13870.3
1289	ENSG00000183454	212.77	1.39238	0.401143	15.3198	0.00156276	0.0259449	217.175	50.0104	180.038	40.209	521.657	188.521	431.933	183.545	207.889	38.5167	225.777	68.0818	240.861	87.6013	544.285	178.227
1290	ENSG00000176601	11.9674	2.84719	0.996815	15.3056	0.00157326	0.0260872	6.00484	7.25957	4.36455	5.13306	7.45224	12.6983	5.93314	5.54097	5.58841	3.75773	1.18208	4.80577	10.9482	8.87102	55.279	46.6602
1291	ENSG00000109158	180.295	0.977381	0.36338	15.3036	0.00157475	0.0260872	75.0605	42.7508	68.7417	32.5094	553.95	336.017	507.877	284.667	130.769	118.368	128.847	60.0722	120.431	82.0569	217.927	124.682
1292	ENSG00000197020	387.053	-0.436489	0.224698	15.3033	0.00157498	0.0260872	784.633	494.457	650.318	431.177	245.924	205.127	321.576	207.786	523.075	285.587	509.476	297.157	441.579	319.357	272.143	203.469
1293	ENSG00000042493	36.1839	1.08123	0.625985	15.2844	0.00158905	0.0262389	8.00646	20.9721	10.9114	40.209	28.5669	67.3988	18.9861	55.4097	10.0591	10.3338	9.45663	22.4269	18.2471	39.9196	57.4051	160.633
1294	ENSG00000164211	1974.05	-0.268517	0.287596	15.2882	0.00158619	0.0262389	3113.51	2194	3077.01	4335.73	1003.57	927.955	1103.56	886.555	2766.26	2710.26	2132.47	1589.91	1429.35	1198.7	1711.52	1404.39
1295	ENSG00000197321	1461.85	0.467099	0.166325	15.2856	0.00158817	0.0262389	2521.03	1327.69	2626.37	1255.89	1328.98	597.798	1412.09	590.806	2407.49	930.977	1983.53	898.68	1559.51	762.908	2146.31	1039.53
1296	ENSG00000167964	238.58	0.463279	0.314308	15.2845	0.00158895	0.0262389	48.0388	102.441	55.648	89.8286	258.344	495.235	217.153	493.146	97.2384	281.83	81.5635	138.566	217.748	401.414	294.467	544.623
1297	ENSG00000129682	4964.77	-0.148136	0.175444	15.281	0.00159161	0.0262609	3725	3800.79	3217.77	3549.51	6557.97	7921.8	6477.8	7763.59	3899.59	3440.2	4455.26	4955.55	4864.66	6007.9	3992.84	4806
1298	ENSG00000162733	98.8901	2.00266	0.747086	15.2771	0.00159451	0.0262789	98.0791	132.285	92.7467	124.049	83.2166	39.0718	84.2506	31.8606	87.1792	120.247	83.9276	34.4414	88.8023	32.1575	311.476	138.451
1299	ENSG00000178752	58.2414	0.648922	0.48709	15.2746	0.00159638	0.0262789	32.0258	36.2978	31.643	66.7298	48.4395	54.7005	54.5849	67.8769	81.5908	66.6997	44.919	49.6597	41.36	49.8995	86.1076	119.328
1300	ENSG00000131435	285.741	0.403686	0.272876	15.2753	0.00159587	0.0262789	107.086	247.632	102.567	351.615	109.299	219.779	92.557	194.627	235.831	626.601	226.959	503.004	172.739	429.136	297.656	654.772
1301	ENSG00000198598	1774.89	-0.900837	0.240504	15.2687	0.00160081	0.0263316	394.318	917.932	480.101	1265.3	2254.3	4187.52	2260.53	4051.83	733.2	1928.65	724.614	1369.65	1634.94	2970.68	1141.72	2082.88
1302	ENSG00000142733	371.823	0.316585	0.190593	15.2593	0.00160798	0.0264292	203.164	264.571	229.139	343.06	386.274	461.047	347.682	452.282	358.776	436.836	386.54	466.961	294.386	344.861	435.854	537.739
1303	ENSG00000170385	871.941	-1.21222	0.312554	15.2573	0.00160943	0.0264326	1038.84	927.612	1030.03	1216.54	659.523	540.167	493.637	473.06	770.083	1207.17	757.713	660.794	1551	1241.94	771.78	611.172
1304	ENSG00000147180	3187.99	-0.2301	0.157645	15.2526	0.001613	0.026471	3317.68	2624.74	2760.58	2143.91	4820.36	3578.97	4853.31	3294.11	3281.52	2031.99	3398.48	2131.36	4279.54	3190.24	3189.17	2111.95
1305	ENSG00000149573	21.4434	1.38218	0.816458	15.2488	0.00161593	0.0264988	9.00727	34.6846	17.4582	30.7984	13.6624	21.4895	7.11977	11.0819	19.0006	45.0927	10.6387	12.8154	7.29882	22.1776	42.5223	38.246
1306	ENSG00000134717	4312.52	-0.114361	0.093403	15.2052	0.00164947	0.027028	3860.11	4763.08	3545.11	4506.83	4244.05	5342.09	4248.13	5297.86	3544.17	4299.78	3993.06	4616.75	3898.79	5100.84	3426.23	4313.39
1307	ENSG00000109501	1221	0.747519	0.250462	15.1927	0.00165915	0.0271659	1239	1246.23	1430.48	1273	777.517	1043.22	833.013	1082.57	969.031	1504.97	1066.24	1452.14	877.075	1105.55	1634.98	2001.03
1308	ENSG00000047621	744.121	-0.223435	0.144945	15.1871	0.00166355	0.0272171	801.647	792.1	714.695	720.34	700.51	800.971	853.186	821.449	698.552	774.092	751.802	763.317	754.211	777.323	588.934	592.813
1309	ENSG00000133980	16.795	4.45381	1.30489	15.1853	0.00166498	0.0272197	1.00081	9.67943	0	3.42204	1.24204	4.88397	1.18663	2.77049	1.11768	0	0	1.60192	13.3812	14.4154	83.9815	130.037
1310	ENSG00000138085	1289.84	0.486964	0.13905	15.1743	0.00167359	0.0273396	1281.03	2177.87	1266.81	2230.32	612.325	1052.98	639.593	1164.99	988.031	1659.04	938.571	1850.22	672.708	1306.26	943.995	1852.64
1311	ENSG00000072163	95.0902	-1.20874	0.398881	15.1488	0.00169377	0.0276481	83.067	198.428	89.4733	304.562	12.4204	37.1182	10.6797	36.0163	50.2957	164.401	31.9161	68.8827	93.6682	179.638	49.9637	110.913
1312	ENSG00000150867	868.757	-0.364404	0.167645	15.1411	0.00169994	0.0277277	912.736	785.647	833.629	759.693	1168.76	1254.2	1095.26	1209.32	735.435	749.667	839.276	861.835	746.913	811.698	562.357	573.69
1313	ENSG00000125753	932.591	-0.260836	0.215689	15.1378	0.00170263	0.0277503	671.542	997.788	793.257	1770.05	485.637	838.09	526.863	869.24	755.553	1659.98	671.421	1303.17	571.741	1047.89	710.122	1249.12
1314	ENSG00000213694	214.768	1.19393	0.412969	15.128	0.00171047	0.0278569	287.232	122.606	270.602	245.532	91.9109	84.9811	137.649	85.885	397.895	192.584	360.534	282.74	113.132	102.017	360.376	300.614
1315	ENSG00000130822	580.34	0.414114	0.181924	15.1216	0.00171563	0.0278986	211.17	413.795	231.321	410.645	550.224	1142.85	525.676	1032.7	255.949	406.774	200.953	413.296	481.722	986.901	672.915	1348.56
1316	ENSG00000120694	7910.71	-1.09886	0.354912	15.1227	0.00171471	0.0278986	15574.6	7655.62	12913.6	8376.3	6191.57	6434.14	5508.33	5533.35	6611.09	7756.89	7514.48	7202.25	10219.6	10248.2	4441.45	4389.88
1317	ENSG00000187189	8781.7	-0.0961528	0.105864	15.1022	0.00173138	0.0281135	8534.88	7195.04	8106.06	6349.6	10224.5	9246.33	10385.4	9267.97	8955.99	8330.88	10429.5	8979.59	10035.9	8547.23	8494.89	7423.55
1318	ENSG00000166037	2742.97	-0.313163	0.119372	15.1021	0.00173148	0.0281135	3323.68	2627.96	2996.26	2372.33	3286.44	2926.48	3314.25	2654.82	2960.74	2123.12	2677.41	2177.02	3337.99	2713.42	2434.4	1961.26
1319	ENSG00000143842	418.142	1.02827	0.332629	15.0882	0.00174277	0.0282754	361.291	225.853	379.716	266.064	321.688	338.948	295.47	360.856	386.718	322.225	399.543	458.951	372.24	419.156	886.59	894.957
1320	ENSG00000153201	4493.82	-0.368338	0.15496	15.0823	0.00174761	0.0283325	8011.46	3461.2	6150.74	3558.07	4846.44	2728.19	5024.18	2679.75	6538.44	3349.08	6332.4	3158.99	6066.54	3394.27	4405.31	2196.09
1321	ENSG00000052795	2291.33	-0.0399	0.135874	15.0789	0.00175046	0.0283572	2835.29	1262.36	2565.27	1147.24	3646.63	1768.97	3558.7	1568.09	2962.98	1217.5	3682.18	1447.34	3200.53	1532.47	2996.76	1269
1322	ENSG00000188290	3974.43	-0.475348	0.167288	15.0705	0.00175742	0.028427	2184.76	6421.49	2464.88	8440.47	1558.76	4791.18	1644.67	5320.72	2300.19	6395.65	1822.77	5450.55	1678.73	6211.93	1480.84	5423.29
1323	ENSG00000108055	4451.4	-0.235031	0.19189	15.0714	0.00175661	0.028427	7589.12	4951.83	5481.88	5002.17	4020.48	3480.32	4302.71	3540.68	5120.1	3239.16	5449.38	4196.24	4780.73	3826.74	3458.13	2782.78
1324	ENSG00000106348	2113.44	-0.262727	0.150265	15.0663	0.00176085	0.0284609	1481.19	2100.44	1537.41	2275.66	1887.9	2874.71	1814.35	3036.45	1627.35	2181.36	1868.87	3255.11	1617.91	2565.94	1446.82	2243.51
1325	ENSG00000088836	78.8389	1.06919	0.405673	15.063	0.0017636	0.0284837	101.082	92.7612	112.387	136.026	33.5351	46.8861	30.8523	39.4794	83.8262	128.702	102.841	132.96	25.5459	34.3752	63.7834	96.38
1326	ENSG00000054690	1082.64	-0.602623	0.179339	15.0609	0.00176533	0.0284902	957.773	425.895	1003.85	460.265	2359.88	971.91	2497.85	1009.84	1138.92	587.145	1256.55	489.388	1690.89	728.533	1274.61	468.896
1327	ENSG00000213976	138.647	-0.874634	0.277879	15.0525	0.00177236	0.0285821	277.224	119.38	250.962	113.783	199.968	74.2364	188.674	86.5777	181.065	65.7602	144.214	60.0722	217.748	86.4925	106.306	45.8952
1328	ENSG00000179715	16.3955	3.1322	0.890421	15.0476	0.00177638	0.0286255	5.00404	16.939	2.18228	10.2661	2.48408	6.83756	3.55989	6.23359	5.58841	11.2732	5.91039	10.4125	10.9482	18.8509	56.342	89.4957
1329	ENSG00000066117	6328.91	-0.316336	0.162268	15.032	0.00178949	0.0288149	6888.56	6807.06	6757.42	6400.08	5869.88	6581.64	5899.92	7406.2	6077.96	6695.33	6821.78	8152.19	5427.89	6360.52	4082.14	5033.94
1330	ENSG00000114784	3549.46	-0.311143	0.109177	15.0272	0.00179353	0.0288583	2422.95	4583.21	2365.59	4391.34	2669.14	5106.68	2570.24	4768.7	2120.24	4488.61	2374.8	4285.95	2806.4	5455.68	2264.31	4117.57
1331	ENSG00000171466	1542.49	-0.294458	0.114057	15.0234	0.00179676	0.0288885	1675.35	1419.65	1638.89	1331.17	1669.3	1474.96	1811.98	1475.28	1719	1526.58	1766.03	1445.74	1694.54	1514.73	1388.35	1128.26
1332	ENSG00000166257	5989.55	0.373783	0.117518	15.017	0.00180216	0.0289536	2838.29	2158.51	2708.2	1982.22	12203	7790.91	11831.9	7655.54	4876.45	3277.68	5616.06	3865.44	7922.87	5209.51	9531.37	6364.9
1333	ENSG00000138468	2271.85	-0.444572	0.197965	14.9981	0.00181826	0.0291904	2865.31	1844.74	2522.71	1397.05	3336.12	2010.24	3473.26	1802.89	2985.33	1320.84	2686.87	1272.73	3518.03	1954.95	2293.01	1065.53
1334	ENSG00000169894	38.0473	2.6338	0.720089	14.9961	0.00181995	0.0291956	8.00646	18.5522	6.54683	7.6996	22.3567	50.7933	23.7326	61.6433	6.7061	24.4252	13.0029	27.2327	35.2776	41.0285	104.18	157.574
1335	ENSG00000167995	136.534	0.724669	0.391791	14.9922	0.00182335	0.0292282	69.0557	91.9546	60.0126	77.8515	262.07	199.266	213.593	189.778	67.061	77.9729	34.2803	33.6404	199.501	135.283	263.638	209.588
1336	ENSG00000187257	1216.88	-0.423958	0.125662	14.9805	0.00183343	0.0293678	1418.14	1192.18	1402.11	1166.92	1368.73	1285.46	1389.54	1199.62	1297.63	1088.8	1234.09	1013.22	1367.31	1183.17	962.067	901.076
1337	ENSG00000182601	652.662	-0.43731	0.262671	14.9704	0.00184215	0.0294855	356.287	583.185	376.443	570.626	628.472	808.786	611.114	925.342	448.191	416.168	529.571	827.394	743.263	1182.06	569.799	865.89
1338	ENSG00000116544	1395.64	-0.286431	0.153445	14.9686	0.00184372	0.0294884	656.53	775.161	711.422	846.1	2110.23	2352.12	2280.7	2347.29	924.324	853.944	1151.34	1224.67	1516.94	1706.56	1428.75	1444.17
1339	ENSG00000119446	1719.15	-0.436611	0.182923	14.9324	0.00187536	0.0299721	1128.91	1461.59	965.657	1357.7	2515.13	2838.56	2398.18	2793.34	1102.04	1596.09	1329.84	1447.34	1869.71	2088.02	1251.22	1363.09
1340	ENSG00000163624	212.478	0.995956	0.315141	14.9274	0.00187972	0.0300194	130.105	127.446	117.843	131.749	296.847	252.99	240.886	282.589	188.888	264.92	262.422	217.061	165.44	136.392	293.404	290.67
1341	ENSG00000134905	1856.8	-0.395474	0.142341	14.9255	0.00188141	0.030024	1735.4	2221.43	1816.74	2305.6	1670.54	2257.37	1852.33	2592.48	1575.93	1909.87	1514.24	2209.05	1355.15	2021.48	1083.26	1587.98
1342	ENSG00000269834	614.006	-0.777822	0.323591	14.9236	0.00188307	0.0300281	339.274	667.88	304.428	538.116	823.472	871.301	916.077	989.063	410.19	558.962	418.456	458.15	801.654	892.646	386.953	447.479
1343	ENSG00000144278	582.498	-0.631099	0.265717	14.9155	0.0018903	0.030121	862.696	497.684	782.346	449.999	706.72	346.762	701.297	373.323	831.556	269.617	804.996	374.85	992.64	464.62	598.501	262.368
1344	ENSG00000162783	1492.71	0.3739	0.192261	14.8897	0.00191335	0.0304656	980.791	1822.15	991.844	2096	787.453	1483.75	770.122	1462.12	1108.74	2781.66	1172.62	1950.34	947.63	1744.26	1313.94	2469.93
1345	ENSG00000147533	2223.12	-0.245785	0.0977246	14.8761	0.00192563	0.0306384	1670.35	2365.01	1677.08	2318.43	1977.33	2921.59	1994.72	2907.62	1786.06	2596.59	1995.35	2696.04	1948.79	2769.98	1631.79	2313.12
1346	ENSG00000184949	1317.23	-0.45943	0.148527	14.859	0.00194119	0.0308629	1930.56	1192.99	2032.79	1014.64	1563.73	883.999	1607.88	844.305	1727.94	933.795	1600.53	822.588	1979.2	951.417	1294.8	694.548
1347	ENSG00000159625	38.8004	1.94423	0.5681	14.8554	0.00194445	0.0308918	29.0234	50.0104	24.005	29.0874	14.9045	29.3038	13.0529	27.7049	46.9427	82.67	46.1011	51.2616	25.5459	23.2864	60.5943	67.313
1348	ENSG00000070831	11534.1	0.287624	0.0868225	14.8435	0.00195539	0.0309736	7914.38	13006.7	7221.15	13019.2	9617.11	16037	9192.81	15606.8	8307.73	14008.8	9165.84	14551.9	8112.64	13500.6	9426.13	15856.8
1349	ENSG00000232284	40.2999	2.37088	0.810669	14.8447	0.0019543	0.0309736	14.0113	14.5191	22.9139	11.9771	134.14	35.1646	125.783	37.4015	44.7073	9.39432	27.1878	18.4221	14.5976	7.76214	83.9815	42.8356
1350	ENSG00000177679	2106.83	-0.413827	0.144111	14.8446	0.00195439	0.0309736	1080.87	1332.53	1180.61	1366.25	2667.9	3507.67	2592.78	3668.12	1407.16	1966.23	1583.99	2258.71	2145.85	2913.02	1640.3	2397.26
1351	ENSG00000070367	3917.95	-0.274681	0.154443	14.8446	0.00195441	0.0309736	5527.46	3942.75	4797.73	3650.46	4188.16	3246.86	4248.13	3065.54	4987.1	2882.18	5164.5	3452.95	4451.06	3295.58	3445.37	2341.42
1352	ENSG00000260630	296.156	0.784727	0.210197	14.8409	0.00195781	0.0309891	222.179	367.012	229.139	339.638	222.325	319.412	240.886	389.946	222.419	282.769	221.049	367.642	187.336	303.832	310.413	512.497
1353	ENSG00000197050	442.183	-0.38392	0.19581	14.8255	0.00197198	0.0311902	420.339	429.928	320.795	398.668	458.313	506.956	420.066	459.901	392.307	528.9	483.47	506.208	476.856	585.487	334.863	351.863
1354	ENSG00000152952	523.601	0.410428	0.17755	14.8124	0.00198418	0.03136	635.513	521.882	624.131	595.435	358.949	344.808	345.309	304.061	589.019	497.899	580.401	442.932	572.957	476.817	847.257	640.239
1355	ENSG00000179542	644.136	0.546657	0.153176	14.8091	0.0019873	0.0313861	356.287	376.691	319.703	349.048	976.243	1122.34	995.581	1097.8	429.19	414.29	435.005	452.544	617.967	659.782	821.743	881.953
1356	ENSG00000119820	2047.06	-0.356662	0.120887	14.8053	0.00199085	0.031419	1907.54	1935.89	1806.92	1816.25	2320.13	2295.47	2147.8	2045.31	1945.89	2102.45	2104.1	1930.32	2448.75	2384.09	1867.79	1694.3
1357	ENSG00000021300	713.555	0.649661	0.232721	14.7939	0.00200154	0.0315644	535.432	821.945	593.579	775.093	319.204	473.745	331.069	507.691	646.021	649.148	453.918	736.084	690.955	1068.96	1115.15	1698.89
1358	ENSG00000137076	2902.27	0.123141	0.224851	14.7914	0.00200384	0.0315775	4409.56	2370.65	4605.69	3817.29	2117.68	1430.03	2280.7	1604.8	3831.42	3446.78	3664.44	2374.05	2636.09	1726.52	3662.23	2458.45
1359	ENSG00000204851	823.808	-0.0694213	0.151843	14.7846	0.00201025	0.0316551	331.267	751.769	375.351	731.462	681.88	1322.58	599.247	1322.91	433.661	942.25	615.863	1235.88	638.647	1297.39	651.654	1249.12
1360	ENSG00000244486	552.862	0.0344992	0.199883	14.7824	0.00201238	0.0316654	436.352	783.227	519.382	1110.45	254.618	465.931	281.231	567.257	423.602	992.04	407.817	739.288	242.078	556.657	328.485	737.383
1361	ENSG00000171940	566.365	0.315861	0.830206	14.7633	0.0020305	0.0319271	790.638	464.612	753.976	2124.23	95.637	55.6773	77.1308	43.6351	875.145	1268.23	643.051	355.627	223.831	144.154	713.312	432.945
1362	ENSG00000146197	1374	-0.748371	0.266202	14.7574	0.00203617	0.0319926	2654.14	1071.19	2881.7	932.507	1630.8	874.231	1892.67	991.834	1698.88	594.66	1403.13	674.41	1947.57	996.881	1167.24	572.161
1363	ENSG00000164008	651.779	-0.363716	0.146906	14.7395	0.00205338	0.0322394	461.372	703.372	464.825	687.831	594.937	897.674	603.994	900.408	545.429	723.363	591.039	837.005	543.762	821.678	414.592	637.179
1364	ENSG00000006534	27.3515	2.09683	0.649688	14.7368	0.00205593	0.0322558	25.0202	28.2317	22.9139	17.9657	24.8408	19.5359	32.039	15.9303	24.589	32.8801	23.6416	18.4221	20.68	15.5243	54.2159	61.1936
1365	ENSG00000163214	2046.35	-0.163689	0.110814	14.7335	0.00205915	0.0322827	2518.03	2200.46	2367.77	2054.94	1963.66	1877.4	1981.67	1899.17	2210.78	2000.05	2450.45	2237.09	1919.59	1880.66	1628.6	1551.26
1366	ENSG00000181458	335.17	-0.39803	0.247536	14.7283	0.0020642	0.0323381	269.217	416.215	274.967	325.95	325.414	460.07	280.044	456.437	255.949	280.89	302.612	406.889	302.901	477.926	199.855	327.386
1367	ENSG00000154556	3017.69	-0.363077	0.170663	14.7193	0.00207294	0.0324513	3961.2	2450.51	3755.7	2159.31	3953.41	2829.77	4057.08	2753.17	3195.45	1784.92	3241.26	2136.17	3940.15	3032.78	3007.39	2024.74
1368	ENSG00000178882	278.137	0.73446	0.26362	14.712	0.00208009	0.0325394	172.139	421.862	177.855	447.432	146.561	223.686	109.17	232.028	174.358	342.893	172.584	374.049	184.903	345.97	324.233	600.463
1369	ENSG00000179520	40.0705	2.69103	0.739872	14.7099	0.00208207	0.0325466	40.0323	42.7508	37.0987	22.2433	31.051	16.6055	18.9861	22.1639	63.7079	12.2126	69.7427	40.8491	26.7623	15.5243	109.495	71.9025
1370	ENSG00000187837	342.114	0.220898	0.506793	14.6828	0.00210883	0.0329408	147.119	373.465	152.759	447.432	221.083	495.235	212.406	632.363	120.71	1037.13	85.1097	285.943	145.976	413.611	200.918	502.553
1371	ENSG00000068366	1933.92	0.667145	0.181642	14.6702	0.00212135	0.0331123	2309.86	1363.19	1913.86	1187.45	2259.27	1697.67	2274.77	1556.32	2723.79	1428.88	2738.88	1673.21	1929.32	1382.77	2718.24	1785.32
1372	ENSG00000162976	105.885	0.975484	0.328206	14.6667	0.00212479	0.0331333	83.067	127.446	74.1974	136.882	65.8281	79.1203	62.8913	78.9588	95.003	166.279	94.5663	142.571	70.5553	94.2546	138.197	184.346
1373	ENSG00000160325	4043.33	-0.355291	0.127825	14.6657	0.0021258	0.0331333	2627.12	5243.02	2937.34	5541.14	2644.3	5428.05	2870.45	6156.02	2416.43	5676.05	2858.27	6422.11	2432.94	5070.9	2077.21	4291.97
1374	ENSG00000136866	682.47	-0.0982502	0.173701	14.661	0.00213051	0.0331825	668.539	656.588	489.921	583.458	778.759	801.948	790.294	769.502	628.138	575.872	741.164	643.974	778.541	808.372	601.69	602.757
1375	ENSG00000134285	710.85	-0.352607	0.168834	14.6573	0.00213426	0.0332168	415.335	583.185	420.088	537.261	875.638	1007.07	975.408	1217.63	602.431	885.884	608.771	796.957	636.214	758.472	463.493	589.754
1376	ENSG00000196458	1270.24	-0.0539847	0.123207	14.6537	0.0021378	0.0332478	1455.17	1080.06	1175.16	882.887	1709.05	1180.94	1745.53	1249.49	1479.81	1048.41	1469.32	940.33	1620.34	1134.38	1256.53	896.487
1377	ENSG00000080802	990.774	-0.385702	0.139144	14.6513	0.00214026	0.0332619	1187.96	781.614	1187.16	823.001	1167.52	919.163	1120.18	838.072	1069.62	780.668	1231.73	845.816	1254.18	923.695	1034.35	687.664
1378	ENSG00000074621	131.617	0.848214	0.282622	14.6424	0.00214925	0.0333774	246.199	120.186	185.493	122.338	115.51	64.4684	134.089	78.2662	202.301	108.974	165.491	82.4991	122.863	65.4238	183.909	107.854
1379	ENSG00000187742	3223.65	-0.280843	0.12715	14.6322	0.0021595	0.0334879	3608.91	3021.59	3487.28	2733.36	3873.92	3367.99	4003.68	3604.4	3351.93	2621.02	3089.95	2881.86	3552.09	3190.24	2722.49	2467.63
1380	ENSG00000111319	10.9668	2.71296	1.56102	14.6332	0.00215855	0.0334879	3.00242	6.45295	1.09114	17.9657	0	1.95359	0	0.692621	0	16.9098	0	0.800962	2.43294	15.5243	38.2701	70.3727
1381	ENSG00000101871	1618.46	-0.304063	0.263894	14.611	0.0021811	0.0337739	2898.34	1800.37	2687.47	2815.49	934.014	608.543	961.169	588.035	2280.07	1818.74	1594.62	1014.02	1763.88	1174.3	1862.48	1093.84
1382	ENSG00000087253	117.628	0.793608	0.367038	14.6115	0.00218058	0.0337739	115.093	55.6567	113.478	76.996	75.7644	81.0739	79.5041	45.713	171.005	122.126	187.951	117.741	116.781	96.4724	247.692	178.991
1383	ENSG00000026508	85.6911	1.46624	0.52388	14.6061	0.00218612	0.033818	78.063	179.876	69.8328	191.634	22.3567	35.1646	14.2395	27.7049	73.7671	89.246	63.8323	77.6933	57.1741	62.0971	156.269	172.107
1384	ENSG00000161544	182.087	0.85303	0.3455	14.6052	0.00218711	0.033818	48.0388	108.894	53.4658	134.315	204.937	310.621	185.114	316.528	84.9439	180.371	108.751	181.017	137.461	172.985	253.008	432.945
1385	ENSG00000127561	1866.7	0.352041	0.175601	14.6035	0.00218886	0.0338206	543.438	1243.81	641.589	1333.74	1542.61	2900.1	1325.46	2819.66	1047.27	2825.81	1295.56	2637.57	1284.59	2713.42	1844.4	3868.2
1386	ENSG00000164877	552.19	0.470962	0.223602	14.5957	0.00219686	0.033883	346.279	529.949	411.359	562.926	411.115	549.935	435.493	590.806	434.779	868.975	440.915	669.604	435.496	574.399	661.222	911.785
1387	ENSG00000140398	640.073	0.621879	0.214674	14.5972	0.00219536	0.033883	238.192	377.498	306.61	356.748	799.873	973.864	798.601	1004.3	521.958	505.414	535.482	624.75	553.494	642.04	880.212	1122.14
1388	ENSG00000103253	582.171	0.00816179	0.206466	14.5949	0.00219765	0.033883	152.123	412.989	197.496	538.116	421.051	984.609	365.482	976.596	266.008	812.609	217.503	712.856	412.383	986.901	515.583	1342.44
1389	ENSG00000185634	342.183	0.410402	0.208164	14.5907	0.00220201	0.0339188	263.212	191.975	235.686	141.159	423.535	344.808	388.027	305.446	334.187	215.13	432.641	311.574	535.247	369.256	586.808	396.229
1390	ENSG00000101346	1836.55	0.25365	0.150652	14.5896	0.00220314	0.0339188	2662.15	1938.31	2732.21	2260.26	1321.53	1065.68	1359.88	1173.99	2256.6	2093.99	1987.07	1808.57	1587.49	1342.85	1959.21	1835.04
1391	ENSG00000066027	401.348	0.274074	0.199121	14.5817	0.00221136	0.0340209	452.365	437.187	465.916	602.279	332.867	406.346	344.122	412.11	356.541	442.472	326.254	364.438	289.52	314.921	425.223	449.008
1392	ENSG00000070770	2306.62	-0.478919	0.154076	14.5736	0.00221982	0.0341265	2283.84	2158.51	2236.83	2401.42	2292.8	2734.05	2518.03	2913.86	1998.42	2573.1	2081.64	2328.4	2243.17	2555.96	1649.87	1936.01
1393	ENSG00000141934	121.356	1.44885	0.612371	14.5692	0.00222436	0.0341717	28.0226	104.054	22.9139	149.714	34.7771	80.0971	45.0919	68.5695	87.1792	405.835	88.6559	213.056	48.6588	93.1457	149.891	322.032
1394	ENSG00000166111	2158.62	-0.253315	0.159158	14.5557	0.00223855	0.0343651	953.769	1287.36	1145.69	1235.36	3028.09	3285.94	3046.07	3601.63	1384.81	1937.11	2059.18	2415.7	2196.95	2633.58	2030.44	2296.29
1395	ENSG00000164850	26.9964	1.10621	0.735925	14.5474	0.00224726	0.0344741	13.0105	33.878	18.5493	68.4409	6.2102	14.6519	9.49303	14.545	5.58841	32.8801	7.09247	8.81058	15.8141	24.3953	49.9637	108.619
1396	ENSG00000120149	17.9595	2.93158	1.55282	14.5434	0.00225148	0.0344894	4.00323	21.7787	9.82024	50.4751	0	3.90718	1.18663	0.692621	2.23537	83.6094	5.91039	9.61155	1.21647	6.65327	45.7115	40.5408
1397	ENSG00000133606	6925.72	-0.12915	0.0938202	14.544	0.0022509	0.0344894	4919.97	6911.11	4779.18	6234.96	7469.63	9790.41	7276.4	10061.7	5296.7	7463.79	6061.7	7694.04	6105.46	8358.72	5165.4	7222.38
1398	ENSG00000240024	1021.93	-0.180541	0.131753	14.5393	0.00225579	0.0345308	851.687	1089.74	818.354	949.617	961.339	1347.98	963.542	1242.56	802.496	1032.44	907.837	1179.02	1009.67	1317.35	799.419	1077.77
1399	ENSG00000060339	4179.65	-0.330152	0.165285	14.5364	0.00225889	0.0345467	7687.2	4327.51	6514.09	4032.02	3703.76	2778	3995.38	2796.11	5537	3337.8	5374.91	3574.69	4493.64	3260.1	3163.66	2298.59
1400	ENSG00000095713	338.492	-0.67752	0.307451	14.5353	0.00226006	0.0345467	167.135	162.937	183.311	161.692	515.446	730.642	602.807	814.523	145.299	136.218	178.494	228.274	350.343	489.015	220.053	329.681
1401	ENSG00000196247	349.328	-0.427834	0.2236	14.5217	0.00227452	0.0347428	813.656	368.625	665.594	319.105	234.745	146.519	283.604	150.991	514.134	240.495	476.378	259.512	430.63	246.171	308.287	130.801
1402	ENSG00000158987	700.751	0.313811	0.169035	14.517	0.00227953	0.0347945	455.367	686.433	451.731	603.135	730.319	1066.66	603.994	833.223	492.898	762.819	444.462	519.824	659.327	996.881	791.978	1112.96
1403	ENSG00000116147	750.994	1.54453	0.480491	14.4834	0.0023158	0.0352977	236.191	91.9546	221.501	80.418	2251.82	638.823	2122.88	524.314	656.08	62.0025	652.508	152.984	924.517	248.389	2525.82	625.705
1404	ENSG00000105379	1159.08	0.964724	0.272441	14.4843	0.00231482	0.0352977	340.274	1132.49	372.078	1038.59	926.561	2327.7	1013.38	2630.58	431.425	703.635	433.823	1106.13	548.628	1536.9	1081.13	2922
1405	ENSG00000196865	1711.93	-0.525342	0.14954	14.4803	0.00231916	0.0353239	2522.03	1559.19	2600.18	1476.61	1880.45	1030.52	1712.3	977.289	2512.55	1167.71	2127.74	1154.19	2498.63	1454.85	1725.34	991.337
1406	ENSG00000086717	65.5833	0.685511	0.405114	14.4776	0.00232214	0.035344	49.0396	58.8832	42.5544	41.92	79.4905	91.8187	77.1308	83.8072	62.5902	99.5798	31.9161	40.0481	63.2564	65.4238	80.7924	81.0816
1407	ENSG00000029363	6126.77	-0.325797	0.143613	14.4701	0.00233038	0.0354192	9529.69	6216.61	7426.29	6068.99	6418.86	5141.85	6156.23	4695.28	7318.59	4908.53	7175.22	4921.11	7312.2	5673.02	5217.49	3848.32
1408	ENSG00000278195	69.549	1.69478	0.521029	14.4714	0.00232895	0.0354192	61.0492	116.96	76.3797	76.996	31.051	43.9557	23.7326	50.5614	71.5317	49.7899	46.1011	65.6789	46.2259	55.4439	113.747	183.581
1409	ENSG00000002586	3767.59	0.328854	0.162163	14.4678	0.00233288	0.035432	3486.81	7760.48	4014.3	8592.75	1301.66	2608.04	1460.74	2999.74	2338.19	3768.06	1851.14	4050.47	2156.8	4496.5	3088.18	6307.54
1410	ENSG00000148680	85.0644	1.1369	0.434331	14.4634	0.00233772	0.0354803	19.0153	26.6184	18.5493	25.6653	178.854	168.009	142.395	176.618	22.3537	33.8196	29.552	38.4462	69.3388	84.2747	147.765	179.756
1411	ENSG00000185361	437.119	0.59502	0.20303	14.4458	0.00235711	0.0357492	357.288	360.559	390.627	415.778	409.873	434.673	421.253	502.15	457.132	422.744	423.184	527.834	330.88	362.603	524.087	653.242
1412	ENSG00000140009	54.1955	-1.04095	0.453633	14.4363	0.00236755	0.0358822	103.083	79.0487	114.569	68.4409	38.5032	16.6055	58.1448	34.6311	67.061	31.0013	62.6502	27.2327	74.2047	38.8107	34.0178	19.123
1413	ENSG00000206532	32.5603	-2.66286	0.721122	14.4337	0.00237044	0.0359005	40.0323	11.2927	26.1873	35.0759	45.9555	30.2806	36.7855	20.086	34.6482	30.0618	26.0057	23.2279	66.9059	66.5327	14.8828	13.0037
1414	ENSG00000047457	12.7102	3.2332	0.970961	14.429	0.00237574	0.0359554	14.0113	10.486	17.4582	11.1216	7.45224	4.88397	5.93314	8.31146	8.94146	5.63659	11.8208	13.6164	4.86588	2.21776	46.7745	29.8319
1415	ENSG00000137331	137.221	-1.61291	0.455246	14.427	0.002378	0.035964	77.0622	115.347	82.9265	261.786	70.7963	104.517	68.8244	116.36	88.2969	266.799	69.7427	159.391	167.873	302.724	103.117	139.98
1416	ENSG00000087470	3671.36	-0.228547	0.1054	14.4202	0.0023856	0.0360535	4926.97	3370.05	4352.55	3250.08	4152.14	3059.32	4311.02	2918.71	4469.61	2935.72	4450.53	3016.42	4407.27	3139.23	3591.01	2391.14
1417	ENSG00000164946	269.357	2.17021	0.63159	14.4171	0.00238907	0.0360806	255.206	62.1097	272.785	69.2964	161.465	72.2828	186.301	99.0448	492.898	54.4871	426.731	186.624	216.532	116.432	1082.19	555.332
1418	ENSG00000168264	3165.36	-0.466844	0.132422	14.4056	0.00240193	0.0362491	1542.24	2182.71	1527.59	2699.14	3682.65	5526.7	3288.15	4964.71	1790.53	2845.54	1943.34	2725.67	3443.83	5393.58	2839.43	4249.9
1419	ENSG00000181856	31.2361	1.37394	0.674187	14.3911	0.00241836	0.0364714	26.021	16.1324	34.9164	30.7984	8.69428	27.3502	16.6128	20.086	36.8835	43.2139	26.0057	36.8443	18.2471	16.6332	64.8465	76.4921
1420	ENSG00000136682	858.108	-0.282381	0.152733	14.3895	0.00242017	0.036473	1043.84	1138.14	869.637	1109.6	684.364	867.393	689.431	773.658	757.789	914.067	885.377	973.97	843.014	889.32	620.826	669.306
1421	ENSG00000182040	38.0979	2.07201	1.39789	14.3847	0.00242563	0.0365296	6.00484	25.0052	5.45569	30.7984	22.3567	38.095	14.2395	25.627	4.47073	313.77	8.27455	10.4125	7.29882	11.0888	30.8287	55.8392
1422	ENSG00000072778	5097.09	0.19363	0.172209	14.3768	0.0024347	0.0366403	3661.95	5707.64	4220.52	6323.93	3744.75	4983.6	3537.34	5057.52	4163.37	8033.08	4108.91	5852.63	3942.58	5690.76	4931.52	7593.37
1423	ENSG00000128965	675.642	-0.923205	0.251677	14.3719	0.00244022	0.0366976	326.263	509.783	364.44	706.652	607.357	927.955	402.267	831.146	264.891	712.089	281.335	535.844	868.56	1763.12	596.375	1112.19
1424	ENSG00000115548	3121.54	-0.241895	0.142273	14.3644	0.00244881	0.0367803	3391.74	2652.97	3012.63	2285.07	4011.79	2838.56	4350.18	2862.6	3676.06	2789.17	3898.5	2533.44	3993.67	2685.7	3035.03	1927.6
1425	ENSG00000157657	4540.36	-0.306203	0.146498	14.3641	0.00244916	0.0367803	7213.82	2825.59	7213.51	2506.65	6326.95	2627.58	6982.12	2900.01	6746.33	2202.03	6341.85	2422.11	6638.28	2638.02	5034.64	2026.27
1426	ENSG00000078549	2026.15	1.11415	0.322082	14.3559	0.00245868	0.0368625	2189.77	1488.21	2150.63	1284.98	3010.7	1723.07	2934.53	1894.32	1340.1	409.592	1355.84	906.689	2342.92	1531.36	5029.32	2826.38
1427	ENSG00000057294	304.629	0.659788	0.198445	14.3552	0.00245944	0.0368625	587.474	387.177	570.665	404.657	104.331	79.1203	115.103	81.0367	377.777	240.495	401.907	229.876	312.633	189.618	470.934	321.267
1428	ENSG00000196498	4833.23	-0.246328	0.119058	14.3549	0.0024598	0.0368625	6099.92	3814.5	6715.95	4678.79	5507.2	3369.94	5867.88	3492.89	5414.05	3704.18	4866.62	3031.64	6615.16	3889.94	6374.09	3888.86
1429	ENSG00000173208	65.739	1.65058	0.561659	14.3504	0.00246499	0.0369144	40.0323	43.5574	32.7341	37.6425	132.898	76.19	115.103	65.799	65.9433	25.3647	48.4652	19.2231	60.8235	34.3752	162.648	91.0256
1430	ENSG00000140859	1576.45	-0.320926	0.163597	14.3452	0.00247105	0.0369793	562.454	1003.43	640.498	993.248	1859.33	2694.98	1903.35	2706.07	918.735	1313.33	1161.98	1713.26	1845.39	2344.17	1480.84	2082.11
1431	ENSG00000115594	18.6853	1.73199	0.859605	14.3419	0.0024749	0.037011	9.00727	23.3919	21.8228	29.0874	2.48408	4.88397	1.18663	2.77049	21.236	30.0618	18.9133	16.0192	6.08235	13.3065	57.4051	41.3057
1432	ENSG00000183691	418.77	-1.47618	0.429838	14.3256	0.00249387	0.0372687	439.354	880.021	401.539	1281.55	130.414	274.479	115.103	289.516	198.948	185.068	139.485	330.797	452.527	980.248	201.981	399.289
1433	ENSG00000172350	404.836	0.885906	0.277852	14.3202	0.00250018	0.0373029	85.0686	129.866	62.1949	103.517	691.816	677.895	657.392	654.527	278.303	282.769	362.898	398.879	419.682	441.333	620.826	610.407
1434	ENSG00000176641	1249.95	0.592582	0.189253	14.3192	0.00250138	0.0373029	714.576	598.511	637.225	545.816	1686.69	1207.32	1524.82	1036.85	1522.28	1305.81	1816.86	1158.99	1533.97	1104.44	2141	1464.06
1435	ENSG00000267372	194.892	-0.69707	0.271464	14.3201	0.00250031	0.0373029	107.086	137.932	92.7467	139.448	226.051	374.112	182.741	343.54	106.18	186.008	114.662	217.862	206.8	355.95	113.747	213.413
1436	ENSG00000198668	17128.3	0.542856	0.152471	14.3032	0.00252025	0.037558	14006.3	17993.2	12062.5	17342.1	19861.5	22214.3	19406.1	22297.6	13003.1	14311.3	13310.2	14586.3	14418.8	17203.1	19809	22227.8
1437	ENSG00000166387	66.8948	1.41559	0.482231	14.3015	0.00252216	0.0375603	67.0541	72.5957	52.3746	62.4523	33.5351	21.4895	22.5459	13.1598	78.2378	127.763	96.9305	85.703	49.8753	55.4439	104.18	126.977
1438	ENSG00000143995	1153.24	-0.489712	0.216614	14.2942	0.00253088	0.0376539	1243	1355.12	1178.43	1267.87	1759.97	1697.67	1849.95	1803.59	829.32	1159.26	710.429	636.765	841.797	930.348	626.141	562.217
1439	ENSG00000124507	460.485	0.814543	0.285936	14.2933	0.00253196	0.0376539	84.0678	119.38	88.3822	112.072	854.523	1003.17	815.214	916.338	164.299	114.611	143.032	182.619	456.176	558.874	835.563	919.435
1440	ENSG00000270276	9.99106	-5.05584	1.41063	14.2878	0.00253846	0.0377243	4.00323	0.806619	13.0937	9.41062	27.3249	5.86077	40.3454	6.92621	6.7061	1.87886	11.8208	4.00481	14.5976	7.76214	5.31529	0
1441	ENSG00000260838	95.4117	-0.755847	0.398655	14.279	0.00254891	0.0378534	56.0452	91.9546	43.6455	62.4523	127.93	128.937	99.6768	139.909	62.5902	102.398	93.3842	87.3049	145.976	155.243	59.5312	69.6078
1442	ENSG00000169427	362.007	-0.674203	0.224533	14.2708	0.00255884	0.0379744	174.14	163.744	166.944	176.235	375.096	352.623	393.961	353.929	576.724	428.381	555.577	425.311	547.412	457.966	351.872	292.2
1443	ENSG00000122642	879.078	0.410702	0.259598	14.242	0.00259359	0.0384369	837.676	995.368	882.731	1332.03	688.09	653.475	742.829	693.314	684.022	899.036	657.236	627.153	855.179	826.114	1369.22	1321.78
1444	ENSG00000178695	2169.72	0.749886	0.23164	14.2429	0.00259249	0.0384369	1067.86	640.455	995.118	552.66	7012.56	5810.95	6513.4	5095.61	830.438	466.898	791.993	612.736	964.661	746.275	1544.62	1069.36
1445	ENSG00000186310	3339.92	0.299338	0.100197	14.2353	0.00260174	0.038531	2248.81	2692.49	2066.62	2431.36	3842.87	4622.19	3767.54	4497.19	2793.09	3399.8	3337.01	3660.4	2936.56	3708.09	3369.89	4064.79
1446	ENSG00000104313	25.8031	2.80638	1.11008	14.2289	0.00260958	0.0386203	39.0315	10.486	40.3721	9.41062	21.1147	32.2342	14.2395	12.4672	12.2945	35.6984	11.8208	15.2183	7.29882	12.1977	75.4771	63.4884
1447	ENSG00000185090	941.586	-0.303716	0.131709	14.2251	0.00261425	0.0386628	742.599	843.723	808.533	931.651	1084.3	1159.45	1171.2	1228.02	745.494	783.486	930.296	984.383	884.374	1050.11	803.671	914.08
1448	ENSG00000172889	394.954	0.279066	0.25358	14.2182	0.00262275	0.0387617	155.125	299.256	168.035	461.12	227.293	649.568	252.752	656.605	168.77	571.175	163.127	449.34	237.212	566.636	364.629	928.614
1449	ENSG00000198517	540.509	-0.674582	0.188459	14.2057	0.00263811	0.0389618	431.348	593.671	512.835	646.766	566.37	699.385	530.423	657.99	357.658	468.777	410.181	439.728	675.141	686.395	452.862	518.616
1450	ENSG00000183628	71.92	0.838189	0.394645	14.199	0.00264648	0.0390584	60.0484	46.7839	58.9215	59.8857	106.815	83.0275	80.6907	71.34	64.8256	71.3968	62.6502	58.4702	68.1223	41.0285	112.684	104.029
1451	ENSG00000161021	2325.31	-0.354845	0.121643	14.1923	0.00265469	0.0391525	3366.72	1985.9	3725.15	2199.52	2708.89	1710.37	2856.21	1895.7	2814.32	1923.96	2601.76	1626.75	2470.65	1687.71	2234.55	1396.75
1452	ENSG00000206195	8.1637	-5.26661	2.68824	14.182	0.0026676	0.0393159	2.00161	0.806619	2.18228	59.0302	0	0	3.55989	0.692621	1.11768	47.911	0	0	6.08235	2.21776	4.25223	0.764921
1453	ENSG00000123977	19.8571	1.40852	0.769915	14.1758	0.00267539	0.0394035	10.0081	14.5191	17.4582	11.1216	6.2102	15.6287	7.11977	11.0819	19.0006	33.8196	9.45663	14.4173	18.2471	17.742	55.279	56.6041
1454	ENSG00000159403	95.54	1.03768	0.39335	14.1697	0.00268305	0.0394891	42.0339	112.927	68.7417	100.095	22.3567	45.9093	33.2256	54.0245	44.7073	88.3066	31.9161	84.902	91.2353	140.827	184.972	382.46
1455	ENSG00000182667	2315.59	0.605317	0.200286	14.1657	0.00268808	0.0395361	871.703	921.965	848.905	788.781	4176.98	3776.29	4070.14	3657.04	1844.18	2363.61	2009.53	1685.22	2148.29	2055.86	3013.77	2817.2
1456	ENSG00000091009	735.431	-0.405945	0.162755	14.1518	0.00270565	0.0397342	684.552	880.021	677.597	870.054	587.485	939.676	481.771	736.256	609.137	915.946	664.328	979.577	645.946	924.804	494.322	675.425
1457	ENSG00000087250	167.462	2.28883	0.750914	14.1506	0.00270713	0.0397342	24.0194	207.301	28.3696	226.71	146.561	313.551	119.849	306.139	49.178	62.0025	59.1039	136.164	52.3082	98.6901	260.449	588.989
1458	ENSG00000105355	1181.84	0.280746	0.172302	14.1515	0.00270602	0.0397342	1187.96	1180.89	1228.62	1480.03	666.975	854.695	666.885	819.371	1429.52	1764.25	1218.72	1694.84	902.621	1075.61	1175.74	1562.73
1459	ENSG00000111249	1377.95	-0.596809	0.207437	14.147	0.00271178	0.039748	903.729	717.084	992.936	651.899	2862.9	1803.16	3114.9	1805.66	969.031	702.695	1145.43	605.527	2119.09	1340.63	1497.85	814.64
1460	ENSG00000226328	432.625	-0.377187	0.186457	14.1481	0.00271039	0.039748	159.128	329.907	208.407	374.714	450.86	892.79	443.799	873.395	231.36	531.719	178.494	377.253	322.365	644.258	287.025	616.526
1461	ENSG00000198363	1753.21	0.677498	0.206023	14.1287	0.00273514	0.040063	2708.18	1860.06	2612.18	1577.56	1454.43	1163.36	1603.13	1208.62	2360.55	1238.17	1985.89	1242.29	1651.97	1218.66	2418.46	1747.84
1462	ENSG00000116254	4042.6	0.699	0.220998	14.1244	0.00274062	0.0401158	1204.97	1083.29	1228.62	1107.03	7842.24	6043.43	8168.75	6507.87	2918.27	3383.83	3764.92	2921.11	4058.14	2915.24	6577.14	4956.69
1463	ENSG00000113356	68.4742	0.958126	0.406572	14.1162	0.00275121	0.0402432	74.0597	50.0104	68.7417	67.5853	67.0701	75.2132	56.9582	55.4097	76.0024	65.7602	66.1964	71.2856	42.5765	52.1172	114.81	91.7905
1464	ENSG00000177954	13498.1	-0.373666	0.109913	14.1087	0.00276081	0.0403561	10175.2	22675.7	10210.9	25827	6469.78	15686.3	6656.98	15435.1	9651.19	20431.7	8015.68	19500.2	7291.52	17530.2	6095.57	14317
1465	ENSG00000167617	94.3349	0.993577	0.39506	14.1063	0.00276394	0.0403743	38.0307	133.899	49.1012	158.269	6.2102	34.1878	10.6797	22.1639	62.5902	214.19	73.2889	214.658	31.6282	118.65	97.8013	244.01
1466	ENSG00000004766	1000.4	-0.0677295	0.154342	14.0888	0.0027868	0.0406804	1120.9	904.22	887.095	840.967	1070.64	933.815	1018.13	948.891	1098.68	905.612	1347.57	1026.03	1190.92	959.179	918.482	835.293
1467	ENSG00000182022	329.567	1.1111	0.642425	14.0865	0.00278971	0.0406952	246.199	220.207	223.683	319.961	176.37	93.7723	143.582	102.508	292.833	992.98	346.349	268.322	283.438	239.518	742.014	581.34
1468	ENSG00000137868	512.85	-0.349226	0.275066	14.0765	0.00280284	0.0408589	520.42	812.265	587.032	687.831	208.663	222.709	200.54	262.503	472.78	941.311	335.71	408.491	632.564	807.263	469.871	635.649
1469	ENSG00000188488	12.2131	4.00617	1.14972	14.0742	0.00280584	0.0408748	7.00565	8.06619	1.09114	10.2661	0	0.976794	1.18663	0.692621	11.1768	8.45489	14.1849	13.6164	3.64941	5.54439	46.7745	62.7235
1470	ENSG00000153162	33.5385	1.84005	0.565547	14.07	0.00281142	0.0409282	64.0517	38.7177	53.4658	31.6539	32.293	20.5127	21.3593	17.3155	43.5896	27.2435	37.8265	38.4462	15.8141	12.1977	44.6484	37.4811
1471	ENSG00000112715	1338.14	-0.159312	0.197737	14.0654	0.00281748	0.0409884	1219.98	1341.41	1370.47	1594.67	1249.49	1078.38	1038.3	894.867	1169.1	1163.96	933.842	764.118	1998.66	1727.63	2041.07	1824.34
1472	ENSG00000171224	2603.99	-0.339029	0.142432	14.057	0.00282862	0.0411227	1396.13	2387.59	1512.32	2398.85	2212.07	3814.38	2182.21	3846.13	1621.76	3406.38	2066.27	3797.36	2166.53	3883.29	1810.39	3162.18
1473	ENSG00000116001	7931.85	-0.363517	0.146685	14.0549	0.00283131	0.0411338	8949.22	7678.21	8382.12	6623.36	9813.35	8821.43	9850.2	8564.95	8136.73	5627.2	7064.1	5918.31	9706.22	8777.88	7253.24	5743.02
1474	ENSG00000171174	177.716	-0.681194	0.291682	14.0492	0.00283892	0.0411884	187.151	286.35	149.486	292.585	106.815	142.612	81.8774	137.139	148.652	208.554	147.76	301.162	139.894	278.328	88.2338	146.865
1475	ENSG00000188760	1093.28	-0.395095	0.147485	14.0501	0.0028378	0.0411884	624.504	1113.13	748.521	1255.89	931.53	1714.27	954.049	1861.77	619.196	1291.72	799.085	1627.56	737.181	1361.7	653.78	1198.63
1476	ENSG00000106537	4040.1	0.0986791	0.114931	14.0323	0.00286147	0.0412941	3099.5	4078.27	3101.01	4218.52	3902.49	5729.88	3581.24	5212.67	3187.63	4055.53	3803.93	5063.68	3013.2	4479.87	3433.68	4680.55
1477	ENSG00000153310	3615.65	-0.216741	0.112991	14.0336	0.00285979	0.0412941	3103.5	3887.1	2930.8	3954.17	3508.76	4873.23	3454.28	4753.46	3069.16	3662.85	3399.66	4242.7	3033.88	4019.68	2541.77	3415.37
1478	ENSG00000137055	1459.71	-0.225412	0.110896	14.0316	0.00286243	0.0412941	1737.4	1667.28	1591.97	1623.76	1420.89	1349.93	1414.46	1335.37	1432.87	1457.06	1621.81	1484.18	1469.5	1416.04	1177.87	1155.03
1479	ENSG00000136156	5529.39	0.394986	0.145447	14.0324	0.00286143	0.0412941	3688.98	6100.46	3487.28	6113.48	4742.11	7427.54	4697.86	7016.95	3622.41	6766.73	3696.36	5463.36	4255.21	7070.2	5784.1	8537.28
1480	ENSG00000155330	1037.4	-0.22005	0.118581	14.0401	0.00285113	0.0412941	756.61	952.617	678.688	857.222	1208.5	1606.83	1043.05	1428.88	795.79	1024.92	832.184	1073.29	1069.28	1380.55	820.68	1069.36
1481	ENSG00000090863	8050.34	0.375089	0.103955	14.04	0.00285124	0.0412941	9460.63	7385.4	9322.68	6907.39	9429.56	6524.99	9622.37	7115.99	8817.4	7052.32	9605.57	6837.81	8060.33	5660.82	9732.29	7269.81
1482	ENSG00000224383	111.329	1.10154	0.31991	14.0308	0.00286357	0.0412941	76.0614	139.545	66.5594	97.5282	58.3759	80.0971	51.025	82.4219	97.2384	186.008	93.3842	153.785	99.7506	124.194	143.513	231.771
1483	ENSG00000091164	3221.28	-0.295949	0.114103	14.0325	0.00286125	0.0412941	2618.11	3682.22	2527.08	3703.51	2728.76	3907.18	2633.13	3722.84	2548.32	4239.66	2932.74	4254.71	2740.71	3939.84	2207.97	3153.77
1484	ENSG00000178248	59.334	-2.2843	0.687703	14.0344	0.00285865	0.0412941	34.0274	25.8118	39.281	29.9429	94.395	120.146	85.4372	139.909	48.0604	109.914	60.286	79.2953	31.6282	35.4841	4.25223	11.4738
1485	ENSG00000163521	331.653	0.709691	0.255362	14.0146	0.00288531	0.0415796	388.313	488.811	445.184	411.501	209.905	224.663	185.114	232.721	382.247	313.77	277.789	326.793	248.16	297.179	395.457	478.84
1486	ENSG00000158428	11.438	3.67776	1.15851	14.0111	0.00289014	0.0416211	20.0161	18.5522	14.1848	16.2547	3.72612	5.86077	1.18663	3.46311	11.1768	2.8183	10.6387	10.4125	4.86588	1.10888	21.2611	37.4811
1487	ENSG00000135824	799.408	0.128558	0.431784	14.0057	0.00289741	0.0416501	76.0614	74.2089	101.476	71.8629	2685.29	2142.11	2389.87	2111.11	101.709	230.161	86.2918	65.6789	643.513	536.697	784.536	689.958
1488	ENSG00000144366	581.56	0.557588	0.223453	14.0057	0.00289738	0.0416501	1290.04	740.476	1252.63	594.58	264.554	158.241	259.872	151.684	965.678	465.019	613.499	398.879	549.845	379.236	738.825	481.9
1489	ENSG00000121210	2458.57	-0.913023	0.376104	14.0053	0.00289799	0.0416501	2648.14	2494.07	2580.54	2368.91	4290	3048.57	4675.32	3470.73	1730.17	585.266	1647.82	1102.92	3320.96	2427.33	1742.35	1203.99
1490	ENSG00000271856	9.37068	-3.59196	1.24946	14.0012	0.0029035	0.0417013	7.00565	4.83971	10.9114	1.71102	8.69428	5.86077	4.74651	6.23359	10.0591	5.63659	16.5491	4.80577	34.0612	24.3953	2.12611	2.29476
1491	ENSG00000023902	3951.49	-0.396057	0.129812	13.9993	0.00290617	0.0417116	2108.7	4582.4	2398.32	4889.24	3395.74	6959.66	3674.99	8232.5	2069.95	3737.06	1920.88	4273.13	2583.78	5568.78	2147.38	4681.31
1492	ENSG00000106086	2832.96	-0.376941	0.178658	13.9943	0.00291294	0.0417808	4143.34	2266.6	3860.45	2145.62	3429.27	2151.88	3284.59	2153.36	3681.65	1741.71	3757.83	2253.11	3594.67	2436.2	2767.14	1659.88
1493	ENSG00000204682	734.194	-0.570432	0.201581	13.9853	0.0029253	0.0419299	763.616	1004.24	837.994	1378.23	468.249	691.57	536.356	830.453	487.31	961.978	483.47	690.429	577.823	853.836	490.069	691.488
1494	ENSG00000102984	671.928	-0.348892	0.151819	13.9805	0.00293181	0.0419951	408.329	550.114	457.187	514.162	811.052	918.187	841.319	1057.63	501.839	618.146	563.852	700.041	686.089	877.122	558.105	687.664
1495	ENSG00000136205	948.906	0.783581	0.256972	13.9621	0.00295713	0.0423295	2154.74	1175.24	2254.29	987.259	334.109	197.312	294.284	236.184	1628.46	785.365	1312.11	774.53	703.12	455.749	1152.35	737.383
1496	ENSG00000197746	29247.2	0.329144	0.128733	13.9546	0.00296759	0.0424509	23208.7	34661.2	25599.2	35159.8	20673.7	30781.7	20755.3	31887.6	21519.9	38466	23263.3	34616.8	21796.7	32774	28628.1	44162.7
1497	ENSG00000185760	106.516	1.57169	0.543097	13.9426	0.00298431	0.0426331	166.134	59.6898	160.397	53.0417	181.338	113.308	194.607	137.832	84.9439	83.6094	91.0201	44.0529	68.1223	22.1776	169.026	74.9622
1498	ENSG00000187773	27.9883	3.25454	1.06906	13.9432	0.00298354	0.0426331	5.00404	22.5853	1.09114	28.2319	22.3567	38.095	20.1727	33.9384	1.11768	9.39432	3.54624	5.60674	4.86588	26.6131	82.9185	142.275
1499	ENSG00000099860	90.838	-2.25979	0.830668	13.9387	0.00298972	0.0426818	29.0234	83.8884	38.1898	479.086	27.3249	59.5845	14.2395	36.0163	21.236	193.523	22.4595	48.0577	76.6376	141.936	41.4592	140.745
1500	ENSG00000092758	302.01	0.625483	0.41071	13.9272	0.00300597	0.0428851	180.145	378.304	192.04	458.554	160.223	322.342	179.181	324.839	182.182	716.787	185.586	294.754	184.903	261.695	296.593	514.027
1501	ENSG00000168434	807.21	0.383778	0.144354	13.9248	0.00300927	0.0429037	588.475	794.52	627.404	746.861	730.319	925.024	704.857	1007.76	718.67	968.554	658.418	879.456	672.708	878.231	905.725	1108.37
1502	ENSG00000086289	304.915	0.659117	0.222454	13.9099	0.00303038	0.0431759	284.229	421.862	276.058	420.911	146.561	207.08	128.156	210.557	297.304	358.863	270.696	359.632	260.325	326.01	417.782	492.609
1503	ENSG00000143318	98.346	2.51901	0.778774	13.908	0.00303312	0.0431861	26.021	185.522	41.4632	151.425	40.9873	47.8629	35.5989	83.1146	58.1195	63.8814	55.5577	65.6789	37.7106	78.7303	266.827	335.035
1504	ENSG00000166263	591.388	-0.521424	0.198771	13.9012	0.0030427	0.0432938	988.798	476.712	890.369	485.075	669.459	379.973	714.35	379.556	793.555	321.286	693.88	412.496	888.023	467.946	587.871	312.853
1505	ENSG00000006468	2338.39	0.201295	0.211107	13.8775	0.00307668	0.0437482	3083.49	2247.24	2904.61	3146.57	2515.13	2058.11	2728.06	1944.19	2984.21	2618.2	2587.57	1884.66	1569.25	1295.17	2234.55	1613.22
1506	ENSG00000110719	65.6494	1.25007	0.606203	13.8702	0.00308724	0.0438692	21.017	26.6184	24.005	46.1976	45.9555	72.2828	45.0919	67.8769	35.7658	159.703	60.286	101.722	24.3294	56.5528	103.117	159.868
1507	ENSG00000130940	254.893	-0.667397	0.256138	13.8671	0.00309172	0.0439037	314.253	197.622	320.795	285.741	403.663	263.734	409.387	295.057	307.363	201.038	225.777	130.557	226.263	181.856	182.846	132.331
1508	ENSG00000179979	530.582	0.457781	0.244716	13.8648	0.00309503	0.0439215	277.224	463.806	318.612	429.466	624.746	707.199	656.205	771.58	447.073	682.028	377.083	459.752	459.826	486.797	621.889	706.022
1509	ENSG00000111817	572.062	-0.889434	0.591123	13.8593	0.00310301	0.0439784	500.404	437.994	513.926	1455.22	548.981	407.323	549.409	401.72	500.722	1086.92	377.083	305.167	524.299	453.531	584.682	505.613
1510	ENSG00000110675	263.211	0.52306	0.251825	13.8592	0.00310315	0.0439784	64.0517	75.0156	67.6506	66.7298	413.599	439.557	358.362	358.085	209.007	241.434	270.696	252.303	289.52	296.07	414.592	394.699
1511	ENSG00000272501	237.183	0.818486	0.276789	13.8573	0.00310596	0.0439892	85.0686	181.489	85.1088	156.558	340.319	538.214	309.71	496.609	98.3561	114.611	114.662	170.605	166.656	253.933	256.197	426.826
1512	ENSG00000189184	482.059	-0.325126	0.515979	13.8529	0.00311233	0.0440502	1054.85	464.612	986.389	1417.58	140.35	89.8651	154.262	114.975	517.487	778.789	419.638	243.492	330.88	230.647	467.745	301.379
1513	ENSG00000156471	2657.81	0.105637	0.104293	13.8358	0.00313735	0.0443749	2849.3	3184.53	2775.86	3277.46	2353.66	2622.69	2283.07	2703.3	2416.43	2497.01	2937.47	3281.54	2130.04	2364.13	2265.38	2583.14
1514	ENSG00000166477	1010.19	-0.206537	0.189565	13.8344	0.00313946	0.0443754	1306.05	1138.95	931.832	1198.57	889.3	959.212	906.584	1031.31	972.384	1070.95	1189.17	1218.26	907.487	1005.75	656.969	780.219
1515	ENSG00000087206	1478.16	-0.282881	0.126621	13.8296	0.00314655	0.0444463	1425.15	1621.3	1313.73	1636.59	1302.9	1584.36	1440.57	1719.78	1265.22	1708.83	1362.94	1539.45	1433	1760.9	1126.84	1408.98
1516	ENSG00000130517	1720.27	-0.364748	0.169644	13.8245	0.00315406	0.044523	1441.16	1703.58	1476.31	1588.68	1553.79	1425.14	1713.49	1601.34	1731.29	2100.57	2130.11	2078.5	1971.9	2000.42	1498.91	1509.19
1517	ENSG00000121964	497.713	0.558396	0.160951	13.8227	0.00315665	0.0445303	647.522	683.206	593.579	640.777	350.255	334.064	341.749	363.626	504.075	570.235	490.563	562.275	403.868	391.434	520.898	565.276
1518	ENSG00000142409	1514.87	-0.651499	0.176782	13.8158	0.00316697	0.0446463	811.655	1842.32	943.834	2563.11	766.338	1999.5	873.358	2005.14	787.966	2381.46	887.741	2163.4	1068.06	2328.64	828.122	1987.26
1519	ENSG00000257335	25.4542	-1.94241	0.768035	13.8053	0.00318245	0.0447791	27.0218	20.9721	30.5519	16.2547	49.6816	18.5591	58.1448	29.7827	22.3537	17.8492	3.54624	8.81058	51.0917	31.0486	17.0089	4.58952
1520	ENSG00000176485	413.906	1.04996	0.445837	13.8061	0.00318135	0.0447791	266.215	741.283	309.883	921.385	75.7644	109.401	58.1448	89.3481	305.127	520.445	394.814	467.762	285.87	395.869	763.275	917.905
1521	ENSG00000102580	605.279	0.675862	0.268995	13.8052	0.00318266	0.0447791	922.744	692.079	841.267	778.515	396.211	429.789	429.559	383.02	559.959	788.183	602.86	515.019	453.743	445.769	742.014	703.727
1522	ENSG00000104140	94.4618	1.28819	0.443704	13.8011	0.00318871	0.0448347	17.0137	78.242	28.3696	77.8515	74.5224	160.194	68.8244	188.393	50.2957	99.5798	54.3756	185.022	31.6282	78.7303	85.0446	233.301
1523	ENSG00000166833	907.459	1.56885	0.479022	13.7995	0.00319112	0.0448392	930.751	530.755	860.908	521.861	1160.06	419.045	1183.07	397.565	1705.58	271.496	1774.3	526.232	807.736	282.764	2363.18	784.044
1524	ENSG00000175471	201.89	0.15471	0.322114	13.7898	0.00320576	0.0450152	324.262	190.362	325.159	304.562	173.886	92.7955	170.874	111.512	190.006	170.977	157.217	84.902	225.047	158.569	335.926	214.178
1525	ENSG00000143502	1220	-1.47131	0.474931	13.7753	0.00322755	0.0452915	511.413	343.62	524.837	323.383	1079.33	1290.35	1025.25	1227.32	1164.63	2685.84	1702.19	2009.61	1891.61	2251.02	636.771	852.886
1526	ENSG00000123384	15146.7	0.457091	0.172435	13.748	0.003269	0.0458431	13281.7	6561.84	14194.6	6556.63	28343.3	11556.5	29691.8	12218.5	16371.8	8803.42	17317.5	7255.92	20598.5	8340.98	29632.7	11622.2
1527	ENSG00000196218	200.336	1.08	0.409135	13.7355	0.00328821	0.0460824	101.082	47.5905	102.567	38.498	385.032	204.15	296.657	207.094	128.533	133.399	151.306	78.4943	299.252	156.352	541.096	334.27
1528	ENSG00000144730	6260.05	0.152385	0.169285	13.7341	0.00329041	0.046083	10030.1	8100.87	10054.8	8166.7	4101.21	2593.39	4167.44	2873.69	10367.6	7539.88	8464.87	5187.83	5277.05	3460.81	5925.48	3849.08
1529	ENSG00000251322	2176.4	-0.511237	0.157701	13.7267	0.00330181	0.0462124	2193.77	1714.87	2527.08	1852.18	2756.09	2530.87	2297.31	1986.44	2521.49	2383.34	2162.02	1890.27	2311.29	2175.62	1828.46	1691.24
1530	ENSG00000262001	161.708	-1.0163	0.32849	13.7238	0.00330628	0.0462446	199.161	270.217	193.131	328.516	44.7134	43.9557	46.2785	66.4916	204.536	243.313	156.034	257.109	145.976	198.489	61.6573	127.742
1531	ENSG00000171729	162.796	1.27076	0.500745	13.7169	0.003317	0.0463644	238.192	225.047	214.954	273.763	40.9873	69.3524	15.4262	72.7252	215.713	305.315	153.67	270.725	51.0917	96.4724	131.819	229.476
1532	ENSG00000112246	15.3413	3.01181	1.12527	13.7115	0.00332539	0.0463921	27.0218	3.22648	21.8228	8.55511	4.96816	4.88397	2.37326	2.77049	27.9421	2.8183	17.7312	6.4077	8.51529	2.21776	79.7293	24.4775
1533	ENSG00000180543	228.391	-1.30214	0.472541	13.7114	0.00332549	0.0463921	96.0775	114.54	87.291	121.483	429.746	470.815	454.479	423.884	86.0616	241.434	185.586	196.236	271.273	261.695	112.684	100.97
1534	ENSG00000104852	13657.3	-0.324808	0.0941272	13.7121	0.0033244	0.0463921	10390.4	17154.4	11539.9	19401.3	9538.86	16923	10195.5	18125.2	9777.49	17242.3	9328.97	17594.7	9628.36	17449.3	8610.76	15616.6
1535	ENSG00000119906	2157.2	-0.301489	0.128926	13.6969	0.00334816	0.0466779	3680.97	1997.19	3334.52	1957.41	2280.38	1537.47	2462.25	1520.3	2727.15	1619.58	2776.7	1602.73	2484.03	1505.86	1852.91	1175.68
1536	ENSG00000167074	437.372	0.408834	0.172911	13.6919	0.003356	0.0467567	452.365	613.837	537.931	596.291	309.268	391.695	329.883	419.728	348.717	401.137	290.791	389.268	351.56	440.224	491.133	634.119
1537	ENSG00000151623	41.6743	1.29821	0.659709	13.6842	0.00336816	0.0468956	28.0226	25.8118	29.4607	29.0874	7.45224	15.6287	15.4262	11.0819	34.6482	74.2151	30.7341	24.8298	55.9576	36.593	144.576	103.264
1538	ENSG00000169242	69.8414	0.58752	0.494499	13.669	0.00339215	0.0471989	26.021	33.0714	21.8228	58.1747	80.7326	145.542	75.9442	153.069	32.4128	103.338	29.552	44.8539	31.6282	76.5126	70.1618	134.626
1539	ENSG00000132470	31.7712	2.11016	1.23953	13.6659	0.0033971	0.0472371	9.00727	16.1324	6.54683	71.0074	7.45224	15.6287	13.0529	16.6229	2.23537	50.7293	4.72832	11.2135	12.1647	15.5243	139.261	117.033
1540	ENSG00000198355	1199.58	-0.670447	0.187868	13.6616	0.00340388	0.0473007	771.622	1129.27	827.083	1693.91	865.702	1512.08	842.506	1606.88	841.615	1732.31	875.921	1404.09	1025.48	1798.6	812.176	1454.11
1541	ENSG00000182704	1052.96	0.430502	0.137396	13.6492	0.00342366	0.0475447	1467.18	1848.77	1603.97	1984.78	495.574	622.218	570.768	766.039	881.852	1054.98	853.461	1202.24	658.11	761.799	939.743	1135.91
1542	ENSG00000189431	50.5384	1.04708	0.462996	13.6451	0.00343035	0.0476067	62.0501	55.6567	76.3797	62.4523	11.1784	13.6751	15.4262	12.4672	68.1786	93.9432	61.4681	61.6741	27.9788	34.3752	69.0987	82.6114
1543	ENSG00000122565	8166.35	-0.348048	0.146554	13.6316	0.00345202	0.0478764	7842.33	10227.9	6786.88	10216.5	7586.38	11841.7	7277.59	11194.1	6223.26	7731.53	6097.16	8688.04	6598.13	10126.3	4768.88	7454.92
1544	ENSG00000228486	212.711	0.544513	0.224769	13.6201	0.00347058	0.0481027	298.241	162.937	307.701	155.703	268.281	172.893	274.111	157.225	241.419	131.52	199.771	107.329	242.078	133.065	366.755	184.346
1545	ENSG00000187098	39.3286	1.52143	0.65862	13.612	0.00348389	0.0482265	50.0404	35.4912	54.5569	33.3649	14.9045	13.6751	20.1727	23.5491	31.2951	76.094	31.9161	28.8346	27.9788	26.6131	85.0446	75.7271
1546	ENSG00000174951	86.8313	1.27958	0.532528	13.6119	0.00348403	0.0482265	9.00727	29.0383	9.82024	35.0759	54.6497	110.378	56.9582	90.7334	55.8841	116.49	109.933	148.178	53.5247	95.3635	167.963	246.304
1547	ENSG00000122547	353.684	0.736043	0.229265	13.6103	0.00348664	0.0482315	489.395	492.844	473.554	451.71	119.236	176.8	140.022	164.844	409.072	414.29	359.352	422.908	261.541	340.425	441.169	501.788
1548	ENSG00000108443	1053.9	-0.481404	0.145504	13.6048	0.0034956	0.0483241	1302.05	1005.05	1212.25	1030.89	1184.91	934.792	1171.2	817.293	1153.45	1010.83	1166.71	879.456	1294.32	1051.22	931.238	716.731
1549	ENSG00000246379	76.7467	1.21614	0.388664	13.6034	0.00349786	0.0483242	56.0452	37.9111	54.5569	43.631	130.414	80.0971	155.448	98.3522	62.5902	33.8196	60.286	44.8539	74.2047	34.3752	157.332	104.029
1550	ENSG00000117713	9131.43	-0.196919	0.08775	13.6005	0.00350259	0.0483583	12812.3	6319.86	12780.5	6192.19	13298.5	6557.22	14456.7	6937.29	10971.2	5587.74	11734.5	5278.34	11956.7	5829.37	10411.6	4978.87
1551	ENSG00000117266	395.565	0.878862	0.326102	13.5978	0.00350704	0.0483886	277.224	326.681	289.152	290.874	349.013	450.302	283.604	411.417	426.955	280.89	299.066	329.996	412.383	421.373	665.474	814.64
1552	ENSG00000152926	1922.85	-0.796623	0.315194	13.5924	0.00351588	0.0484793	2774.24	1944.76	2720.21	1398.76	3029.33	1810	3263.23	1773.8	2333.72	697.998	1554.43	857.83	2879.38	1596.78	1350.08	780.984
1553	ENSG00000280780	91.4339	3.20122	1.06573	13.5873	0.00352422	0.048563	78.063	121.799	78.5619	113.783	21.1147	6.83756	10.6797	4.84835	210.124	20.6675	193.861	236.284	32.8447	8.87102	170.089	154.514
1554	ENSG00000108256	3650.19	-0.418911	0.115602	13.581	0.00353476	0.0486769	5358.32	2949	5145.81	3180.79	3741.02	2336.49	3665.49	2015.53	4993.81	2940.42	4580.56	2454.95	5449.79	3079.35	4194.82	2316.94
1555	ENSG00000066136	2567.83	-0.298082	0.132523	13.5751	0.00354448	0.048773	2499.02	3255.51	2602.36	3058.45	2272.93	2916.71	2323.42	3138.96	2047.59	2660.47	2157.29	3074.89	2087.46	2937.42	1645.61	2407.21
1556	ENSG00000163501	10.6761	2.90655	1.23363	13.574	0.0035463	0.048773	3.00242	11.2927	2.18228	9.41062	0	8.79115	7.11977	10.3893	1.11768	9.39432	0	1.60192	6.08235	9.9799	36.144	54.3094
1557	ENSG00000129245	3387.27	-0.429144	0.160883	13.5551	0.00357771	0.0491734	2468.99	2958.68	2545.62	3211.59	2973.44	4228.54	3176.6	4818.57	2674.61	4322.33	3270.81	4451.75	3015.63	4310.21	2306.83	3462.03
1558	ENSG00000112701	3146.28	-0.342824	0.131342	13.5501	0.00358618	0.0492536	4885.94	3754	4341.64	3619.67	2730	2325.75	2895.37	2129.12	3726.35	2614.44	3602.98	2523.83	3689.55	2779.96	2675.72	2046.16
1559	ENSG00000005102	13.0007	3.11789	1.25705	13.5489	0.00358815	0.0492536	8.00646	30.6515	5.45569	24.8098	1.24204	2.93038	1.18663	0	6.7061	61.0631	3.54624	16.8202	2.43294	4.43551	18.072	20.6529
1560	ENSG00000111450	1590.9	-0.323713	0.127103	13.5474	0.00359065	0.0492563	1571.27	1567.26	1569.06	1442.39	1738.86	1687.9	1752.65	1774.5	1604.99	1749.22	1485.87	1346.42	1780.91	1711	1323.51	1348.56
1561	ENSG00000118482	2197.19	-0.270552	0.128705	13.5388	0.00360515	0.0493918	3665.96	1666.47	2964.62	1632.31	2498.98	1375.33	2580.92	1367.23	3155.22	1678.76	2899.64	1554.67	3008.33	1648.9	2291.95	1165.74
1562	ENSG00000203778	1333.77	-0.167858	0.136852	13.5376	0.00360718	0.0493918	1089.88	1769.72	986.389	1690.49	967.549	1589.24	1077.46	1661.6	1043.92	1492.76	1112.34	1806.97	1115.5	1630.05	854.698	1451.82
1563	ENSG00000181026	3305.56	-0.878139	0.255278	13.5374	0.00360745	0.0493918	3452.79	4046.81	3749.15	4572.7	1982.3	2664.69	1898.61	2710.23	2585.2	5641.29	3098.23	4319.59	3188.37	4408.9	1922.01	2648.16
1564	ENSG00000146090	186.454	0.94842	0.308193	13.5324	0.00361597	0.0494137	117.094	191.169	101.476	224.144	90.6689	143.589	98.4902	139.909	165.417	357.924	228.141	325.992	107.049	159.678	210.485	322.032
1565	ENSG00000101493	2617.82	-0.512073	0.171239	13.5335	0.00361402	0.0494137	2800.26	1830.22	2996.26	1711.02	4306.15	3096.44	4176.93	3007.36	2667.91	1454.24	2483.55	1682.02	3296.63	2368.56	2389.75	1617.81
1566	ENSG00000184635	428.228	-0.251154	0.27214	13.5339	0.00361339	0.0494137	863.697	587.219	667.776	494.485	368.886	257.874	363.108	247.266	561.077	264.92	544.938	488.587	391.703	289.417	262.575	198.114
1567	ENSG00000215908	1499.88	-0.530241	0.150866	13.5266	0.00362568	0.0495147	1431.15	1328.5	1744.73	1409.03	1773.63	1419.28	1823.85	1506.45	1487.64	1463.64	1670.28	1272.73	1733.47	1439.32	1355.4	1138.97
1568	ENSG00000155099	630.241	-0.403671	0.194027	13.5187	0.00363925	0.0496683	492.397	619.483	474.645	600.568	570.096	904.512	567.208	757.035	458.25	584.327	529.571	720.065	631.348	989.119	448.61	736.619
1569	ENSG00000136425	1995.9	-0.350045	0.134741	13.5143	0.00364667	0.0497379	1193.96	2080.27	1308.27	2179.84	1368.73	2582.64	1636.36	2947.1	1452.99	2986.45	1666.73	2898.68	1413.54	2737.82	1197	2284.05
1570	ENSG00000248514	28.6508	2.44438	1.31268	13.5105	0.00365316	0.0497629	2.00161	1.61324	2.18228	0.855511	78.2485	73.2596	59.3314	59.5654	11.1768	15.0309	5.91039	16.0192	18.2471	6.65327	61.6573	46.6602
1571	ENSG00000275620	218.018	1.0693	0.32131	13.5112	0.00365189	0.0497629	251.203	261.345	243.324	260.931	154.013	174.846	169.688	193.934	174.358	102.398	148.942	152.183	214.099	178.529	376.322	432.18
1572	ENSG00000130734	998.822	-0.667443	0.192272	13.5003	0.00367059	0.0499368	795.642	1134.91	938.379	1350.85	714.173	1262.02	765.375	1345.07	688.492	1360.3	750.62	1377.65	767.593	1225.31	537.907	966.86
1573	ENSG00000128335	391.174	0.932824	0.29029	13.5014	0.00366865	0.0499368	306.247	684.013	289.152	589.447	117.994	178.753	122.223	151.684	375.541	590.903	353.442	583.1	305.334	395.869	486.88	728.204
1574	ENSG00000086062	444.628	0.390187	0.286414	13.498	0.00367455	0.049959	541.437	508.977	579.394	632.222	276.975	273.502	244.445	349.774	424.719	729.939	392.45	434.922	304.118	385.889	473.061	562.217
1575	ENSG00000142227	249.439	0.0905107	0.48732	13.4963	0.00367742	0.0499662	108.087	364.592	133.119	705.796	85.7007	146.519	78.3175	155.147	127.416	443.412	99.2946	197.037	161.791	324.901	273.206	586.694
1576	ENSG00000197921	1994.67	-1.2745	0.432037	13.4939	0.00368154	0.0499904	1934.56	2757.02	2455.06	2746.19	602.389	1631.25	803.347	2135.35	1564.76	2194.51	1126.52	2945.94	1688.46	4427.75	824.933	2076.76
